# Supplementary material for: 5,22-Stigmastadien-3β-yl p-toluene­sulfonate
Source: Acta Crystallogr Sect E Struct Rep Online. 2010 May 15;66(Pt 6):o1336. doi: 10.1107/S1600536810016661 (PMC2979557; doi:10.1107/S1600536810016661)
Supplement: Supplementary file 1 [file e-66-o1336-sup1.cif]

##############################################################################
###                                                                        ###
###        Electronic paper (Acta Crystallographica Section E)             ###
###                                                                        ###
##############################################################################
#                                                                            #
# This CIF contains the data in a paper accepted for publication in Acta     #
# Crystallographica Section E. It conforms to the requirements of Notes      #
# for Authors for Section E, and has been peer reviewed under the auspices   #
# of the IUCr Commission on Journals.                                        #
#                                                                            #
# Full details of the Crystallographic Information File format               #
# are given in the paper "The Crystallographic Information File (CIF):       #
# a New Standard Archive File for Crystallography" by S. R. Hall, F. H.      #
# Allen and I. D. Brown [Acta Cryst. (1991), A47, 655-685].                  #
#                                                                            #
# The current version of the core CIF dictionary is obtainable from          #
# ftp://ftp.iucr.org/pub/cif_core.dic. The current version number is 2.4.    #
#                                                                            #
# Software is freely available for graphical display of the structure(s) in  #
# this CIF.  For information consult the CIF home page http://www.iucr.org/  #
# cif/home.html                                                              #
#                                                                            #
# This file may be used for bona fide research purposes within the           #
# scientific community so long as proper attribution is given to the journal # 
# article from which it was obtained.                                        #
#                                                                            #
##############################################################################
                                             
data_global
_audit_creation_method     SHELXL-97
_journal_date_recd_electronic     2010-05-05
_journal_date_accepted     2010-05-06
_journal_name_full     'Acta Crystallographica, Section E'
_journal_year     2010
_journal_volume     66
_journal_issue      6
_journal_page_first     o1336
_journal_page_last     o1336
_journal_paper_category     QO
_journal_coeditor_code     HB5438
_publ_contact_author_name     ' Edward RT Tiekink '
_publ_contact_author_address
;
Department of Chemistry, University of Malaya,
50603 Kuala Lumpur, Malaysia
;
_publ_contact_author_email
;
edward.tiekink@gmail.com
;
_publ_contact_author_fax     ' +60 3 7967 4193 '
_publ_contact_author_phone     ' +60 3 7967 6775 '
_publ_section_title
;
5,22-Stigmastadien-3\b-yl <i>p</i>-toluenesulfonate
;
loop_
    _publ_author_name
    _publ_author_footnote
    _publ_author_address
    'Ketuly, Kamal Aziz '
;
Additional correspondence author, e-mail: kketuly@um.edu.my.
;
;
Department of Chemistry, University of Malaya,
50603 Kuala Lumpur, Malaysia
;
    'Hadi, A. Hamid A.' .
;
Department of Chemistry, University of Malaya,
50603 Kuala Lumpur, Malaysia
;
    'Khaledi, Hamid ' .
;
Department of Chemistry, University of Malaya,
50603 Kuala Lumpur, Malaysia
;
    'Tiekink, Edward R. T.' .
;
Department of Chemistry, University of Malaya,
50603 Kuala Lumpur, Malaysia
;
data_I
_audit_creation_method     SHELXL-97
_chemical_name_systematic
;
(3<i>S</i>,8<i>S</i>,9<i>S</i>,10<i>R</i>,13<i>R</i>,14<i>S</i>,17<i>R</i>)-
17-[(<i>E</i>,2<i>R</i>,5<i>S</i>)-5-ethyl-6-methylhept-3-en-2-yl]-10,13-
dimethyl-2,3,4,7,8,9,11,12,14,15,16,17-dodecahydro-1<i>H</i>-
cyclopenta[<i>a</i>]phenanthren-3-yl <i>p</i>-toluenesulfonate
;
_chemical_name_common
;
5,22-Stigmastadien-3\b-yl <i>p</i>-toluenesulfonate
;
_chemical_formula_moiety     'C36 H54 O3 S'
_chemical_formula_sum     'C36 H54 O3 S'
_chemical_formula_iupac     'C36 H54 O3 S'
_chemical_formula_weight     566.86
_chemical_melting_point     ?
_symmetry_cell_setting     triclinic
_symmetry_space_group_name_H-M     'P 1'
_symmetry_space_group_name_Hall     'P 1'
loop_
    _symmetry_equiv_pos_as_xyz
    'x, y, z'
_cell_length_a     7.03610(10)
_cell_length_b     11.23500(10)
_cell_length_c     21.1550(2)
_cell_angle_alpha     90.7770(10)
_cell_angle_beta     96.1660(10)
_cell_angle_gamma     101.1530(10)
_cell_volume     1630.23(3)
_cell_formula_units_Z     2
_cell_measurement_reflns_used     8182
_cell_measurement_theta_min     2.6
_cell_measurement_theta_max     30.5
_cell_measurement_temperature     100(2)
_exptl_crystal_description     'block'
_exptl_crystal_colour     'colourless'
_exptl_crystal_size_max     0.49
_exptl_crystal_size_mid     0.37
_exptl_crystal_size_min     0.27
_exptl_crystal_density_diffrn     1.155
_exptl_crystal_density_meas     ?
_exptl_crystal_density_method     'not measured'
_exptl_crystal_F_000     620
_exptl_absorpt_coefficient_mu     0.132
_exptl_absorpt_correction_type     multi-scan
_exptl_absorpt_process_details     '(SADABS; Sheldrick, 1996)'
_exptl_absorpt_correction_T_min     0.669
_exptl_absorpt_correction_T_max     0.746
_exptl_special_details
;
;
_diffrn_ambient_temperature     100(2)
_diffrn_radiation_type     MoK\a
_diffrn_radiation_wavelength     0.71073
_diffrn_radiation_source     'fine-focus sealed tube'
_diffrn_radiation_monochromator     graphite
_diffrn_measurement_device_type     'Bruker SMART APEX CCD'
_diffrn_measurement_method     '\w scans'
_diffrn_detector_area_resol_mean     ?
_diffrn_reflns_number     15647
_diffrn_reflns_av_R_equivalents     0.018
_diffrn_reflns_av_sigmaI/netI     0.037
_diffrn_reflns_theta_min     1.9
_diffrn_reflns_theta_max     27.5
_diffrn_reflns_theta_full     27.5
_diffrn_measured_fraction_theta_max     0.999
_diffrn_measured_fraction_theta_full     0.999
_diffrn_reflns_limit_h_min     -9
_diffrn_reflns_limit_h_max     9
_diffrn_reflns_limit_k_min     -14
_diffrn_reflns_limit_k_max     14
_diffrn_reflns_limit_l_min     -27
_diffrn_reflns_limit_l_max     27
_diffrn_standards_number     0
_diffrn_standards_interval_count     0
_diffrn_standards_interval_time     0
_diffrn_standards_decay_%     0
_refine_special_details
;
Refinement of <i>F</i>^2^ against ALL reflections. The weighted <i>R</i>-factor
wR and goodness of fit <i>S</i> are based on <i>F</i>^2^, conventional
<i>R</i>-factors <i>R</i> are based on <i>F</i>, with <i>F</i> set to zero for
negative <i>F</i>^2^. The threshold expression of <i>F</i>^2^ >
2\s(<i>F</i>^2^) is used only for calculating <i>R</i>-factors(gt) etc. and is
not relevant to the choice of reflections for refinement. <i>R</i>-factors
based on <i>F</i>^2^ are statistically about twice as large as those based on
<i>F</i>, and <i>R</i>- factors based on ALL data will be even larger.
;
_reflns_number_total     13115
_reflns_number_gt     12382
_reflns_threshold_expression     I>2\s(I)
_refine_ls_structure_factor_coef     Fsqd
_refine_ls_matrix_type     full
_refine_ls_R_factor_all     0.038
_refine_ls_R_factor_gt     0.035
_refine_ls_wR_factor_gt     0.087
_refine_ls_wR_factor_ref     0.089
_refine_ls_goodness_of_fit_ref     1.02
_refine_ls_restrained_S_all     1.02
_refine_ls_number_reflns     13115
_refine_ls_number_parameters     735
_refine_ls_number_restraints     3
_refine_ls_hydrogen_treatment     constr
_refine_ls_weighting_scheme     calc
_refine_ls_weighting_details
         'calc w=1/[\s^2^(Fo^2^)+(0.0490P)^2^+0.2642P] where P=(Fo^2^+2Fc^2^)/3'
_atom_sites_solution_hydrogens     geom
_atom_sites_solution_primary     direct
_atom_sites_solution_secondary     difmap
_refine_ls_shift/su_max     0.001
_refine_ls_shift/su_mean     0.000
_refine_diff_density_max     0.35
_refine_diff_density_min     -0.37
_refine_ls_extinction_method     none
_refine_ls_extinction_coef     ?
_refine_ls_abs_structure_details     'Flack (1983), 5643 Friedel pairs'
_refine_ls_abs_structure_Flack     0.02(4)
loop_
    _atom_type_symbol
    _atom_type_description
    _atom_type_scat_dispersion_real
    _atom_type_scat_dispersion_imag
    _atom_type_scat_source
    'C' 'C' 0.0033 0.0016
                         'International Tables Vol C Tables 4.2.6.8 and 6.1.1.4'
    'H' 'H' 0.0000 0.0000
                         'International Tables Vol C Tables 4.2.6.8 and 6.1.1.4'
    'O' 'O' 0.0106 0.0060
                         'International Tables Vol C Tables 4.2.6.8 and 6.1.1.4'
    'S' 'S' 0.1246 0.1234
                         'International Tables Vol C Tables 4.2.6.8 and 6.1.1.4'
_computing_data_collection     'APEX2 (Bruker, 2008)'
_computing_cell_refinement     'SAINT (Bruker, 2008)'
_computing_data_reduction     'SAINT (Bruker, 2008)'
_computing_structure_solution     'SHELXS97 (Sheldrick, 2008)'
_computing_structure_refinement     'SHELXL97 (Sheldrick, 2008)'
_computing_molecular_graphics
;
ORTEP-3 (Farrugia, 1997), DIAMOND (Brandenburg, 2006) and
Qmol (Gans & Shalloway, 2001)
;
_computing_publication_material     'publCIF (Westrip, 2010)'
loop_
    _atom_site_type_symbol
    _atom_site_label
    _atom_site_fract_x
    _atom_site_fract_y
    _atom_site_fract_z
    _atom_site_U_iso_or_equiv
    _atom_site_adp_type
    _atom_site_calc_flag
    _atom_site_refinement_flags
    _atom_site_occupancy
    _atom_site_disorder_assembly
    _atom_site_disorder_group
    S S1 0.69443(5) 0.84972(3) 0.44298(2) 0.01550(9) Uani d . 1 . .
    O O1 0.67495(19) 0.97242(11) 0.47537(6) 0.0185(3) Uani d . 1 . .
    O O2 0.62261(19) 0.85861(12) 0.37793(6) 0.0202(3) Uani d . 1 . .
    O O3 0.88690(18) 0.82684(12) 0.45847(6) 0.0213(3) Uani d . 1 . .
    C C1 0.1261(3) 0.48353(19) 0.57090(10) 0.0283(5) Uani d . 1 . .
    H H1A 0.1484 0.5009 0.6169 0.042 Uiso calc R 1 . .
    H H1B 0.1450 0.4011 0.5619 0.042 Uiso calc R 1 . .
    H H1C -0.0074 0.4903 0.5551 0.042 Uiso calc R 1 . .
    C C2 0.2679(3) 0.57305(17) 0.53824(9) 0.0208(4) Uani d . 1 . .
    C C3 0.4643(3) 0.56629(17) 0.54289(9) 0.0190(4) Uani d . 1 . .
    H H3 0.5088 0.5034 0.5663 0.023 Uiso calc R 1 . .
    C C4 0.5962(3) 0.65025(16) 0.51380(8) 0.0174(4) Uani d . 1 . .
    H H4 0.7301 0.6452 0.5172 0.021 Uiso calc R 1 . .
    C C5 0.5300(3) 0.74157(16) 0.47974(8) 0.0155(3) Uani d . 1 . .
    C C6 0.3344(3) 0.74989(18) 0.47399(10) 0.0214(4) Uani d . 1 . .
    H H6 0.2903 0.8125 0.4503 0.026 Uiso calc R 1 . .
    C C7 0.2052(3) 0.66572(18) 0.50327(10) 0.0240(4) Uani d . 1 . .
    H H7 0.0713 0.6709 0.4996 0.029 Uiso calc R 1 . .
    C C8 0.7474(3) 0.99334(17) 0.54366(8) 0.0172(4) Uani d . 1 . .
    H H8 0.7888 0.9189 0.5611 0.021 Uiso calc R 1 . .
    C C9 0.9196(3) 1.09800(17) 0.54931(9) 0.0206(4) Uani d . 1 . .
    H H9A 0.8814 1.1693 0.5282 0.025 Uiso calc R 1 . .
    H H9B 1.0263 1.0754 0.5278 0.025 Uiso calc R 1 . .
    C C10 0.9908(3) 1.13062(17) 0.61942(9) 0.0193(4) Uani d . 1 . .
    H H10A 1.0969 1.2032 0.6220 0.023 Uiso calc R 1 . .
    H H10B 1.0467 1.0630 0.6382 0.023 Uiso calc R 1 . .
    C C11 0.8321(3) 1.15659(15) 0.66011(8) 0.0171(4) Uani d . 1 . .
    C C11A 0.7752(3) 1.27858(16) 0.64174(9) 0.0223(4) Uani d . 1 . .
    H H11A 0.7340 1.2768 0.5959 0.034 Uiso calc R 1 . .
    H H11B 0.8878 1.3448 0.6524 0.034 Uiso calc R 1 . .
    H H11C 0.6678 1.2917 0.6652 0.034 Uiso calc R 1 . .
    C C12 0.6484(3) 1.05841(16) 0.64686(9) 0.0172(4) Uani d . 1 . .
    C C13 0.5805(3) 1.02109(17) 0.57757(9) 0.0198(4) Uani d . 1 . .
    H H13A 0.4748 0.9483 0.5752 0.024 Uiso calc R 1 . .
    H H13B 0.5277 1.0874 0.5561 0.024 Uiso calc R 1 . .
    C C14 0.5425(3) 1.01280(16) 0.69279(8) 0.0192(3) Uani d . 1 . .
    H H14 0.4307 0.9513 0.6808 0.023 Uiso calc R 1 . .
    C C15 0.5868(3) 1.05133(16) 0.76192(8) 0.0190(3) Uani d . 1 . .
    H H15A 0.6230 0.9829 0.7863 0.023 Uiso calc R 1 . .
    H H15B 0.4675 1.0697 0.7775 0.023 Uiso calc R 1 . .
    C C16 0.7520(3) 1.16293(15) 0.77506(8) 0.0162(3) Uani d . 1 . .
    H H16 0.6978 1.2374 0.7652 0.019 Uiso calc R 1 . .
    C C17 0.9115(3) 1.15600(16) 0.73162(8) 0.0161(3) Uani d . 1 . .
    H H17 0.9478 1.0749 0.7383 0.019 Uiso calc R 1 . .
    C C18 1.0995(3) 1.25072(17) 0.74971(9) 0.0205(4) Uani d . 1 . .
    H H18A 1.0768 1.3311 0.7359 0.025 Uiso calc R 1 . .
    H H18B 1.2035 1.2301 0.7261 0.025 Uiso calc R 1 . .
    C C19 1.1718(3) 1.26021(17) 0.82118(9) 0.0204(4) Uani d . 1 . .
    H H19A 1.2166 1.1848 0.8339 0.024 Uiso calc R 1 . .
    H H19B 1.2843 1.3287 0.8295 0.024 Uiso calc R 1 . .
    C C20 1.0109(3) 1.27989(15) 0.86124(8) 0.0162(3) Uani d . 1 . .
    C C20A 0.9540(3) 1.40312(16) 0.84761(9) 0.0226(4) Uani d . 1 . .
    H H20A 1.0693 1.4680 0.8565 0.034 Uiso calc R 1 . .
    H H20B 0.8548 1.4158 0.8748 0.034 Uiso calc R 1 . .
    H H20C 0.9016 1.4041 0.8028 0.034 Uiso calc R 1 . .
    C C21 0.8384(3) 1.17209(16) 0.84454(8) 0.0167(3) Uani d . 1 . .
    H H21 0.8924 1.0969 0.8523 0.020 Uiso calc R 1 . .
    C C22 0.7035(3) 1.17900(18) 0.89584(9) 0.0234(4) Uani d . 1 . .
    H H22A 0.6270 1.0977 0.9032 0.028 Uiso calc R 1 . .
    H H22B 0.6127 1.2342 0.8838 0.028 Uiso calc R 1 . .
    C C23 0.8437(3) 1.22925(17) 0.95564(9) 0.0217(4) Uani d . 1 . .
    H H23A 0.8421 1.1665 0.9881 0.026 Uiso calc R 1 . .
    H H23B 0.8038 1.3007 0.9742 0.026 Uiso calc R 1 . .
    C C24 1.0514(3) 1.26601(17) 0.93432(9) 0.0172(4) Uani d . 1 . .
    H H24 1.1180 1.1955 0.9412 0.021 Uiso calc R 1 . .
    C C25 1.1738(3) 1.37487(16) 0.97497(8) 0.0210(4) Uani d . 1 . .
    H H25 1.1100 1.4463 0.9670 0.025 Uiso calc R 1 . .
    C C25A 1.3849(3) 1.4103(2) 0.95873(10) 0.0347(5) Uani d . 1 . .
    H H25A 1.4560 1.4774 0.9873 0.052 Uiso calc R 1 . .
    H H25B 1.3844 1.4357 0.9146 0.052 Uiso calc R 1 . .
    H H25C 1.4488 1.3403 0.9640 0.052 Uiso calc R 1 . .
    C C26 1.1761(3) 1.34890(17) 1.04477(9) 0.0207(4) Uani d . 1 . .
    H H26 1.2346 1.2838 1.0599 0.025 Uiso calc R 1 . .
    C C27 1.1020(3) 1.41072(16) 1.08631(9) 0.0188(4) Uani d . 1 . .
    H H27 1.0390 1.4731 1.0699 0.023 Uiso calc R 1 . .
    C C28 1.1069(3) 1.39278(16) 1.15671(8) 0.0198(4) Uani d . 1 . .
    H H28 1.1668 1.3206 1.1670 0.024 Uiso calc R 1 . .
    C C29 0.9004(3) 1.36906(17) 1.17799(8) 0.0216(4) Uani d . 1 . .
    H H29 0.8534 1.4476 1.1767 0.026 Uiso calc R 1 . .
    C C30 0.7557(3) 1.2771(2) 1.13373(10) 0.0328(5) Uani d . 1 . .
    H H30A 0.8060 1.2021 1.1302 0.049 Uiso calc R 1 . .
    H H30B 0.7384 1.3109 1.0915 0.049 Uiso calc R 1 . .
    H H30C 0.6300 1.2594 1.1511 0.049 Uiso calc R 1 . .
    C C31 0.8994(3) 1.3254(2) 1.24636(10) 0.0323(5) Uani d . 1 . .
    H H31A 0.7700 1.3225 1.2601 0.048 Uiso calc R 1 . .
    H H31B 0.9967 1.3818 1.2746 0.048 Uiso calc R 1 . .
    H H31C 0.9309 1.2442 1.2481 0.048 Uiso calc R 1 . .
    C C32 1.2370(3) 1.50536(19) 1.19232(9) 0.0277(4) Uani d . 1 . .
    H H32A 1.1836 1.5780 1.1799 0.033 Uiso calc R 1 . .
    H H32B 1.2307 1.4964 1.2386 0.033 Uiso calc R 1 . .
    C C33 1.4489(3) 1.5262(3) 1.17963(12) 0.0451(6) Uani d . 1 . .
    H H33A 1.5061 1.4574 1.1946 0.068 Uiso calc R 1 . .
    H H33B 1.5207 1.6009 1.2022 0.068 Uiso calc R 1 . .
    H H33C 1.4568 1.5338 1.1339 0.068 Uiso calc R 1 . .
    S S2 0.30849(5) 1.27220(3) 0.44943(2) 0.01603(9) Uani d . 1 . .
    O O4 0.32421(19) 1.14814(11) 0.41769(6) 0.0179(3) Uani d . 1 . .
    O O5 0.11769(19) 1.29670(12) 0.43282(6) 0.0219(3) Uani d . 1 . .
    O O6 0.3765(2) 1.26274(12) 0.51495(6) 0.0215(3) Uani d . 1 . .
    C C34 0.8898(3) 1.64290(19) 0.32767(10) 0.0264(4) Uani d . 1 . .
    H H34A 1.0067 1.6706 0.3577 0.040 Uiso calc R 1 . .
    H H34B 0.8316 1.7125 0.3147 0.040 Uiso calc R 1 . .
    H H34C 0.9255 1.6041 0.2901 0.040 Uiso calc R 1 . .
    C C35 0.7448(3) 1.55291(17) 0.35912(9) 0.0203(4) Uani d . 1 . .
    C C36 0.5459(3) 1.55371(17) 0.34939(9) 0.0198(4) Uani d . 1 . .
    H H36 0.5015 1.6139 0.3238 0.024 Uiso calc R 1 . .
    C C37 0.4116(3) 1.46780(17) 0.37652(9) 0.0182(4) Uani d . 1 . .
    H H37 0.2764 1.4690 0.3695 0.022 Uiso calc R 1 . .
    C C38 0.4769(3) 1.38034(16) 0.41391(9) 0.0164(4) Uani d . 1 . .
    C C39 0.6743(3) 1.37796(17) 0.42510(9) 0.0192(4) Uani d . 1 . .
    H H39 0.7182 1.3183 0.4512 0.023 Uiso calc R 1 . .
    C C40 0.8067(3) 1.46471(18) 0.39740(9) 0.0213(4) Uani d . 1 . .
    H H40 0.9419 1.4637 0.4048 0.026 Uiso calc R 1 . .
    C C41 0.2679(3) 1.12867(16) 0.34818(8) 0.0170(4) Uani d . 1 . .
    H H41 0.2172 1.2001 0.3306 0.020 Uiso calc R 1 . .
    C C42 0.4461(3) 1.11455(17) 0.31752(9) 0.0179(4) Uani d . 1 . .
    H H42A 0.5007 1.0467 0.3366 0.021 Uiso calc R 1 . .
    H H42B 0.5467 1.1897 0.3250 0.021 Uiso calc R 1 . .
    C C43 0.3909(3) 1.08909(16) 0.24600(9) 0.0179(4) Uani d . 1 . .
    H H43A 0.5085 1.0780 0.2266 0.022 Uiso calc R 1 . .
    H H43B 0.3480 1.1610 0.2271 0.022 Uiso calc R 1 . .
    C C44 0.2286(2) 0.97669(16) 0.22859(8) 0.0154(3) Uani d . 1 . .
    C C44A 0.3072(3) 0.86021(16) 0.24517(9) 0.0183(4) Uani d . 1 . .
    H H44A 0.4214 0.8581 0.2227 0.027 Uiso calc R 1 . .
    H H44B 0.2057 0.7888 0.2321 0.027 Uiso calc R 1 . .
    H H44C 0.3443 0.8600 0.2912 0.027 Uiso calc R 1 . .
    C C45 0.0589(3) 0.98035(16) 0.26753(8) 0.0160(3) Uani d . 1 . .
    C C46 0.1093(3) 1.01536(17) 0.33770(9) 0.0193(4) Uani d . 1 . .
    H H46A 0.1538 0.9475 0.3604 0.023 Uiso calc R 1 . .
    H H46B -0.0088 1.0300 0.3556 0.023 Uiso calc R 1 . .
    C C47 -0.1263(2) 0.94840(16) 0.24258(8) 0.0195(4) Uani d . 1 . .
    H H47 -0.2239 0.9535 0.2697 0.023 Uiso calc R 1 . .
    C C48 -0.1933(3) 0.90488(18) 0.17491(9) 0.0224(4) Uani d . 1 . .
    H H48A -0.2561 0.9667 0.1527 0.027 Uiso calc R 1 . .
    H H48B -0.2928 0.8293 0.1748 0.027 Uiso calc R 1 . .
    C C49 -0.0279(2) 0.88027(17) 0.13799(8) 0.0169(4) Uani d . 1 . .
    H H49 0.0021 0.7995 0.1499 0.020 Uiso calc R 1 . .
    C C50 0.1550(2) 0.97888(16) 0.15671(8) 0.0152(3) Uani d . 1 . .
    H H50 0.1138 1.0586 0.1502 0.018 Uiso calc R 1 . .
    C C51 0.3161(3) 0.97594(17) 0.11341(8) 0.0195(4) Uani d . 1 . .
    H H51A 0.3752 0.9043 0.1234 0.023 Uiso calc R 1 . .
    H H51B 0.4192 1.0493 0.1231 0.023 Uiso calc R 1 . .
    C C52 0.2445(3) 0.97042(16) 0.04174(8) 0.0192(4) Uani d . 1 . .
    H H52A 0.2008 1.0467 0.0301 0.023 Uiso calc R 1 . .
    H H52B 0.3534 0.9627 0.0170 0.023 Uiso calc R 1 . .
    C C53 0.0754(2) 0.86221(15) 0.02491(8) 0.0154(3) Uani d . 1 . .
    C C53A 0.1438(3) 0.74110(16) 0.03621(9) 0.0198(4) Uani d . 1 . .
    H H53A 0.1851 0.7351 0.0816 0.030 Uiso calc R 1 . .
    H H53B 0.2536 0.7378 0.0118 0.030 Uiso calc R 1 . .
    H H53C 0.0363 0.6734 0.0224 0.030 Uiso calc R 1 . .
    C C54 -0.0868(2) 0.87808(16) 0.06625(8) 0.0175(4) Uani d . 1 . .
    H H54 -0.1178 0.9596 0.0566 0.021 Uiso calc R 1 . .
    C C55 -0.2647(3) 0.78459(19) 0.03754(9) 0.0265(4) Uani d . 1 . .
    H H55A -0.3873 0.8112 0.0444 0.032 Uiso calc R 1 . .
    H H55B -0.2656 0.7044 0.0565 0.032 Uiso calc R 1 . .
    C C56 -0.2399(3) 0.77885(19) -0.03430(9) 0.0254(4) Uani d . 1 . .
    H H56A -0.3447 0.8107 -0.0595 0.030 Uiso calc R 1 . .
    H H56B -0.2456 0.6940 -0.0489 0.030 Uiso calc R 1 . .
    C C57 -0.0379(3) 0.85800(17) -0.04245(9) 0.0179(4) Uani d . 1 . .
    H H57 -0.0587 0.9421 -0.0512 0.021 Uiso calc R 1 . .
    C C58 0.0537(3) 0.81453(16) -0.09941(8) 0.0186(3) Uani d . 1 . .
    H H58 0.0752 0.7303 -0.0915 0.022 Uiso calc R 1 . .
    C C58A 0.2503(3) 0.89545(18) -0.10828(9) 0.0248(4) Uani d . 1 . .
    H H58A 0.2919 0.8736 -0.1489 0.037 Uiso calc R 1 . .
    H H58B 0.3478 0.8838 -0.0734 0.037 Uiso calc R 1 . .
    H H58C 0.2370 0.9807 -0.1082 0.037 Uiso calc R 1 . .
    C C59 -0.0795(3) 0.81142(16) -0.16047(8) 0.0195(4) Uani d . 1 . .
    H H59 -0.1195 0.8850 -0.1721 0.023 Uiso calc R 1 . .
    C C60 -0.1459(3) 0.71560(17) -0.19935(9) 0.0189(4) Uani d . 1 . .
    H H60 -0.1182 0.6399 -0.1857 0.023 Uiso calc R 1 . .
    C C61 -0.2616(3) 0.71673(16) -0.26345(9) 0.0207(4) Uani d . 1 . .
    H H61 -0.2784 0.8022 -0.2703 0.025 Uiso calc R 1 . .
    C C62 -0.4672(3) 0.63669(18) -0.26825(10) 0.0252(4) Uani d . 1 . .
    H H62 -0.5354 0.6497 -0.3108 0.030 Uiso calc R 1 . .
    C C63 -0.5848(3) 0.6760(2) -0.21817(11) 0.0367(5) Uani d . 1 . .
    H H63A -0.7194 0.6306 -0.2254 0.055 Uiso calc R 1 . .
    H H63B -0.5839 0.7631 -0.2211 0.055 Uiso calc R 1 . .
    H H63C -0.5268 0.6595 -0.1758 0.055 Uiso calc R 1 . .
    C C64 -0.4669(3) 0.50155(19) -0.26452(12) 0.0360(5) Uani d . 1 . .
    H H64A -0.4080 0.4846 -0.2223 0.054 Uiso calc R 1 . .
    H H64B -0.3912 0.4774 -0.2971 0.054 Uiso calc R 1 . .
    H H64C -0.6011 0.4556 -0.2718 0.054 Uiso calc R 1 . .
    C C65 -0.1447(3) 0.68280(19) -0.31588(9) 0.0284(4) Uani d . 1 . .
    H H65A -0.0975 0.6076 -0.3044 0.034 Uiso calc R 1 . .
    H H65B -0.2323 0.6655 -0.3562 0.034 Uiso calc R 1 . .
    C C66 0.0285(3) 0.7812(2) -0.32658(10) 0.0336(5) Uani d . 1 . .
    H H66A -0.0170 0.8557 -0.3387 0.050 Uiso calc R 1 . .
    H H66B 0.0962 0.7544 -0.3607 0.050 Uiso calc R 1 . .
    H H66C 0.1183 0.7971 -0.2873 0.050 Uiso calc R 1 . .
loop_
    _atom_site_aniso_label
    _atom_site_aniso_U_11
    _atom_site_aniso_U_22
    _atom_site_aniso_U_33
    _atom_site_aniso_U_12
    _atom_site_aniso_U_13
    _atom_site_aniso_U_23
    S1 0.0165(2) 0.0165(2) 0.0130(2) 0.00202(16) 0.00175(15) 0.00057(16)
    O1 0.0251(7) 0.0152(6) 0.0144(7) 0.0033(5) -0.0008(5) 0.0006(5)
    O2 0.0240(7) 0.0214(7) 0.0139(7) 0.0021(5) 0.0004(5) 0.0000(5)
    O3 0.0172(7) 0.0258(7) 0.0209(7) 0.0030(5) 0.0039(5) 0.0028(6)
    C1 0.0279(11) 0.0257(10) 0.0296(11) -0.0027(8) 0.0108(9) 0.0005(9)
    C2 0.0235(10) 0.0180(9) 0.0194(10) -0.0013(7) 0.0056(8) -0.0040(7)
    C3 0.0246(10) 0.0154(9) 0.0165(9) 0.0023(7) 0.0026(7) -0.0002(7)
    C4 0.0179(9) 0.0180(9) 0.0160(9) 0.0037(7) 0.0009(7) -0.0007(7)
    C5 0.0164(9) 0.0157(8) 0.0138(9) 0.0008(7) 0.0027(7) -0.0001(7)
    C6 0.0155(9) 0.0222(10) 0.0267(10) 0.0047(7) 0.0007(7) 0.0030(8)
    C7 0.0142(9) 0.0255(10) 0.0320(11) 0.0027(7) 0.0033(8) 0.0000(8)
    C8 0.0215(9) 0.0165(9) 0.0120(9) 0.0006(7) -0.0001(7) 0.0002(7)
    C9 0.0237(10) 0.0206(9) 0.0149(9) -0.0023(7) 0.0029(7) -0.0007(7)
    C10 0.0208(9) 0.0180(9) 0.0166(9) -0.0026(7) 0.0031(7) -0.0013(7)
    C11 0.0198(9) 0.0130(8) 0.0161(9) -0.0013(7) 0.0001(7) 0.0012(6)
    C11A 0.0281(10) 0.0172(9) 0.0202(9) 0.0015(7) 0.0013(7) 0.0008(7)
    C12 0.0188(9) 0.0156(8) 0.0167(9) 0.0033(7) 0.0005(7) -0.0010(7)
    C13 0.0212(9) 0.0178(9) 0.0182(9) -0.0008(7) 0.0008(7) 0.0000(7)
    C14 0.0173(8) 0.0190(8) 0.0194(9) -0.0007(6) 0.0008(7) -0.0024(7)
    C15 0.0176(9) 0.0210(8) 0.0174(9) 0.0004(7) 0.0042(7) -0.0006(7)
    C16 0.0151(8) 0.0152(8) 0.0171(9) 0.0007(6) 0.0011(7) -0.0007(6)
    C17 0.0174(9) 0.0153(8) 0.0149(8) 0.0005(6) 0.0029(7) 0.0006(6)
    C18 0.0199(9) 0.0216(9) 0.0169(9) -0.0035(7) 0.0025(7) -0.0006(7)
    C19 0.0188(9) 0.0226(9) 0.0176(9) -0.0004(7) 0.0008(7) -0.0006(7)
    C20 0.0179(9) 0.0147(8) 0.0149(9) 0.0015(7) 0.0004(7) -0.0002(6)
    C20A 0.0284(10) 0.0172(8) 0.0210(9) 0.0051(7) -0.0033(7) -0.0003(7)
    C21 0.0181(9) 0.0171(8) 0.0149(8) 0.0028(7) 0.0031(7) 0.0004(6)
    C22 0.0212(9) 0.0288(10) 0.0183(9) -0.0005(7) 0.0046(7) -0.0043(7)
    C23 0.0228(9) 0.0242(9) 0.0172(9) 0.0019(7) 0.0040(7) -0.0014(7)
    C24 0.0184(9) 0.0174(9) 0.0159(9) 0.0041(7) 0.0009(7) 0.0001(7)
    C25 0.0217(9) 0.0216(9) 0.0184(9) 0.0015(7) 0.0015(7) -0.0034(7)
    C25A 0.0263(11) 0.0478(13) 0.0241(11) -0.0071(9) 0.0037(8) -0.0120(9)
    C26 0.0203(9) 0.0213(9) 0.0193(9) 0.0044(7) -0.0033(7) -0.0012(7)
    C27 0.0191(9) 0.0178(9) 0.0178(9) 0.0015(7) -0.0011(7) 0.0007(7)
    C28 0.0227(9) 0.0193(8) 0.0178(9) 0.0055(7) 0.0019(7) -0.0007(7)
    C29 0.0235(9) 0.0222(9) 0.0178(9) 0.0015(7) 0.0021(7) 0.0002(7)
    C30 0.0290(11) 0.0367(11) 0.0269(11) -0.0078(9) 0.0038(8) -0.0029(9)
    C31 0.0363(12) 0.0353(11) 0.0225(10) -0.0018(9) 0.0065(9) 0.0018(8)
    C32 0.0286(11) 0.0327(11) 0.0194(10) 0.0001(8) 0.0027(8) -0.0040(8)
    C33 0.0288(12) 0.0666(17) 0.0329(13) -0.0074(11) 0.0047(10) -0.0145(11)
    S2 0.0179(2) 0.0153(2) 0.0151(2) 0.00321(16) 0.00275(16) -0.00007(16)
    O4 0.0229(7) 0.0170(6) 0.0137(6) 0.0044(5) 0.0004(5) -0.0008(5)
    O5 0.0204(7) 0.0202(7) 0.0262(8) 0.0048(5) 0.0056(6) 0.0024(6)
    O6 0.0286(7) 0.0208(7) 0.0151(7) 0.0042(6) 0.0031(5) -0.0006(5)
    C34 0.0282(11) 0.0248(10) 0.0256(11) 0.0006(8) 0.0090(8) 0.0007(8)
    C35 0.0239(10) 0.0187(9) 0.0175(9) 0.0008(7) 0.0046(7) -0.0046(7)
    C36 0.0256(10) 0.0189(9) 0.0144(9) 0.0045(7) 0.0001(7) 0.0000(7)
    C37 0.0185(9) 0.0198(9) 0.0160(9) 0.0051(7) -0.0003(7) -0.0033(7)
    C38 0.0201(9) 0.0137(8) 0.0145(9) 0.0010(7) 0.0033(7) -0.0018(7)
    C39 0.0206(9) 0.0179(9) 0.0198(9) 0.0065(7) 0.0008(7) -0.0001(7)
    C40 0.0175(9) 0.0216(9) 0.0246(10) 0.0038(7) 0.0031(7) -0.0032(7)
    C41 0.0195(9) 0.0169(9) 0.0135(9) 0.0028(7) -0.0018(7) -0.0004(7)
    C42 0.0167(9) 0.0183(9) 0.0170(9) -0.0006(7) 0.0019(7) -0.0013(7)
    C43 0.0145(9) 0.0194(9) 0.0185(9) -0.0001(7) 0.0019(7) -0.0015(7)
    C44 0.0156(8) 0.0173(8) 0.0131(8) 0.0031(7) 0.0006(6) -0.0005(6)
    C44A 0.0183(9) 0.0186(8) 0.0178(9) 0.0050(7) -0.0016(7) -0.0005(7)
    C45 0.0175(9) 0.0144(8) 0.0158(9) 0.0012(6) 0.0040(7) -0.0003(6)
    C46 0.0191(9) 0.0198(9) 0.0185(9) 0.0007(7) 0.0051(7) 0.0017(7)
    C47 0.0154(8) 0.0242(9) 0.0190(9) 0.0022(7) 0.0061(7) -0.0020(7)
    C48 0.0131(8) 0.0319(10) 0.0207(9) 0.0010(7) 0.0023(7) -0.0028(7)
    C49 0.0119(8) 0.0222(9) 0.0159(9) 0.0024(7) 0.0011(6) -0.0007(7)
    C50 0.0134(8) 0.0159(8) 0.0154(9) 0.0015(6) -0.0001(6) 0.0000(6)
    C51 0.0136(9) 0.0252(9) 0.0175(9) -0.0019(7) 0.0019(7) -0.0019(7)
    C52 0.0200(9) 0.0199(9) 0.0158(9) -0.0012(7) 0.0032(7) -0.0015(7)
    C53 0.0139(8) 0.0166(8) 0.0143(8) 0.0010(6) -0.0007(6) 0.0010(6)
    C53A 0.0207(9) 0.0207(9) 0.0187(9) 0.0071(7) 0.0006(7) 0.0013(7)
    C54 0.0133(8) 0.0206(9) 0.0178(9) 0.0034(7) -0.0012(7) -0.0009(7)
    C55 0.0152(9) 0.0408(11) 0.0201(9) -0.0015(8) -0.0006(7) -0.0052(8)
    C56 0.0163(9) 0.0367(11) 0.0209(10) 0.0025(8) -0.0019(7) -0.0050(8)
    C57 0.0181(9) 0.0197(9) 0.0154(9) 0.0054(7) -0.0024(7) -0.0019(7)
    C58 0.0214(9) 0.0181(8) 0.0167(9) 0.0067(7) -0.0005(7) -0.0026(6)
    C58A 0.0224(10) 0.0318(10) 0.0189(9) 0.0017(8) 0.0033(7) -0.0055(7)
    C59 0.0237(9) 0.0181(8) 0.0173(9) 0.0072(7) -0.0001(7) -0.0002(7)
    C60 0.0185(9) 0.0175(8) 0.0204(9) 0.0045(7) -0.0002(7) 0.0000(7)
    C61 0.0218(9) 0.0193(8) 0.0193(9) 0.0029(7) -0.0030(7) -0.0028(7)
    C62 0.0197(9) 0.0284(10) 0.0262(10) 0.0036(8) -0.0006(7) -0.0034(8)
    C63 0.0240(11) 0.0482(13) 0.0390(13) 0.0088(9) 0.0057(9) -0.0063(10)
    C64 0.0259(11) 0.0259(10) 0.0538(14) -0.0008(8) 0.0049(9) 0.0004(9)
    C65 0.0276(11) 0.0337(11) 0.0198(10) -0.0015(8) -0.0007(8) -0.0072(8)
    C66 0.0340(12) 0.0375(12) 0.0263(11) -0.0018(9) 0.0048(9) 0.0044(9)
_geom_special_details
;
All s.u.'s (except the s.u. in the dihedral angle between two l.s. planes) are
estimated using the full covariance matrix. The cell s.u.'s are taken into
account individually in the estimation of s.u.'s in distances, angles and
torsion angles; correlations between s.u.'s in cell parameters are only used
when they are defined by crystal symmetry. An approximate (isotropic)
treatment of cell s.u.'s is used for estimating s.u.'s involving l.s. planes.
;
loop_
    _geom_bond_atom_site_label_1
    _geom_bond_atom_site_label_2
    _geom_bond_site_symmetry_2
    _geom_bond_distance
    _geom_bond_publ_flag
    S1 O2 . 1.4257(13) ?
    S1 O3 . 1.4315(13) ?
    S1 O1 . 1.5674(13) ?
    S1 C5 . 1.7593(18) ?
    O1 C8 . 1.479(2) ?
    C1 C2 . 1.504(3) ?
    C1 H1A . 0.9800 ?
    C1 H1B . 0.9800 ?
    C1 H1C . 0.9800 ?
    C2 C3 . 1.392(3) ?
    C2 C7 . 1.398(3) ?
    C3 C4 . 1.389(3) ?
    C3 H3 . 0.9500 ?
    C4 C5 . 1.386(2) ?
    C4 H4 . 0.9500 ?
    C5 C6 . 1.390(3) ?
    C6 C7 . 1.382(3) ?
    C6 H6 . 0.9500 ?
    C7 H7 . 0.9500 ?
    C8 C9 . 1.510(3) ?
    C8 C13 . 1.519(3) ?
    C8 H8 . 1.0000 ?
    C9 C10 . 1.530(3) ?
    C9 H9A . 0.9900 ?
    C9 H9B . 0.9900 ?
    C10 C11 . 1.549(2) ?
    C10 H10A . 0.9900 ?
    C10 H10B . 0.9900 ?
    C11 C12 . 1.526(2) ?
    C11 C11A . 1.544(2) ?
    C11 C17 . 1.556(2) ?
    C11A H11A . 0.9800 ?
    C11A H11B . 0.9800 ?
    C11A H11C . 0.9800 ?
    C12 C14 . 1.335(2) ?
    C12 C13 . 1.519(3) ?
    C13 H13A . 0.9900 ?
    C13 H13B . 0.9900 ?
    C14 C15 . 1.502(2) ?
    C14 H14 . 0.9500 ?
    C15 C16 . 1.536(2) ?
    C15 H15A . 0.9900 ?
    C15 H15B . 0.9900 ?
    C16 C21 . 1.523(2) ?
    C16 C17 . 1.537(2) ?
    C16 H16 . 1.0000 ?
    C17 C18 . 1.538(2) ?
    C17 H17 . 1.0000 ?
    C18 C19 . 1.538(2) ?
    C18 H18A . 0.9900 ?
    C18 H18B . 0.9900 ?
    C19 C20 . 1.532(2) ?
    C19 H19A . 0.9900 ?
    C19 H19B . 0.9900 ?
    C20 C20A . 1.536(2) ?
    C20 C21 . 1.547(2) ?
    C20 C24 . 1.557(2) ?
    C20A H20A . 0.9800 ?
    C20A H20B . 0.9800 ?
    C20A H20C . 0.9800 ?
    C21 C22 . 1.527(2) ?
    C21 H21 . 1.0000 ?
    C22 C23 . 1.546(3) ?
    C22 H22A . 0.9900 ?
    C22 H22B . 0.9900 ?
    C23 C24 . 1.556(3) ?
    C23 H23A . 0.9900 ?
    C23 H23B . 0.9900 ?
    C24 C25 . 1.543(3) ?
    C24 H24 . 1.0000 ?
    C25 C26 . 1.508(3) ?
    C25 C25A . 1.539(3) ?
    C25 H25 . 1.0000 ?
    C25A H25A . 0.9800 ?
    C25A H25B . 0.9800 ?
    C25A H25C . 0.9800 ?
    C26 C27 . 1.322(3) ?
    C26 H26 . 0.9500 ?
    C27 C28 . 1.503(2) ?
    C27 H27 . 0.9500 ?
    C28 C29 . 1.542(3) ?
    C28 C32 . 1.544(3) ?
    C28 H28 . 1.0000 ?
    C29 C30 . 1.531(3) ?
    C29 C31 . 1.534(3) ?
    C29 H29 . 1.0000 ?
    C30 H30A . 0.9800 ?
    C30 H30B . 0.9800 ?
    C30 H30C . 0.9800 ?
    C31 H31A . 0.9800 ?
    C31 H31B . 0.9800 ?
    C31 H31C . 0.9800 ?
    C32 C33 . 1.518(3) ?
    C32 H32A . 0.9900 ?
    C32 H32B . 0.9900 ?
    C33 H33A . 0.9800 ?
    C33 H33B . 0.9800 ?
    C33 H33C . 0.9800 ?
    S2 O6 . 1.4292(14) ?
    S2 O5 . 1.4304(14) ?
    S2 O4 . 1.5671(13) ?
    S2 C38 . 1.7617(19) ?
    O4 C41 . 1.483(2) ?
    C34 C35 . 1.507(3) ?
    C34 H34A . 0.9800 ?
    C34 H34B . 0.9800 ?
    C34 H34C . 0.9800 ?
    C35 C40 . 1.393(3) ?
    C35 C36 . 1.394(3) ?
    C36 C37 . 1.390(3) ?
    C36 H36 . 0.9500 ?
    C37 C38 . 1.386(3) ?
    C37 H37 . 0.9500 ?
    C38 C39 . 1.389(3) ?
    C39 C40 . 1.394(3) ?
    C39 H39 . 0.9500 ?
    C40 H40 . 0.9500 ?
    C41 C42 . 1.505(3) ?
    C41 C46 . 1.518(3) ?
    C41 H41 . 1.0000 ?
    C42 C43 . 1.530(2) ?
    C42 H42A . 0.9900 ?
    C42 H42B . 0.9900 ?
    C43 C44 . 1.541(2) ?
    C43 H43A . 0.9900 ?
    C43 H43B . 0.9900 ?
    C44 C45 . 1.528(2) ?
    C44 C44A . 1.547(2) ?
    C44 C50 . 1.555(2) ?
    C44A H44A . 0.9800 ?
    C44A H44B . 0.9800 ?
    C44A H44C . 0.9800 ?
    C45 C47 . 1.331(2) ?
    C45 C46 . 1.517(3) ?
    C46 H46A . 0.9900 ?
    C46 H46B . 0.9900 ?
    C47 C48 . 1.503(2) ?
    C47 H47 . 0.9500 ?
    C48 C49 . 1.534(2) ?
    C48 H48A . 0.9900 ?
    C48 H48B . 0.9900 ?
    C49 C54 . 1.528(2) ?
    C49 C50 . 1.539(2) ?
    C49 H49 . 1.0000 ?
    C50 C51 . 1.536(2) ?
    C50 H50 . 1.0000 ?
    C51 C52 . 1.542(2) ?
    C51 H51A . 0.9900 ?
    C51 H51B . 0.9900 ?
    C52 C53 . 1.535(2) ?
    C52 H52A . 0.9900 ?
    C52 H52B . 0.9900 ?
    C53 C53A . 1.542(2) ?
    C53 C54 . 1.545(2) ?
    C53 C57 . 1.552(2) ?
    C53A H53A . 0.9800 ?
    C53A H53B . 0.9800 ?
    C53A H53C . 0.9800 ?
    C54 C55 . 1.533(3) ?
    C54 H54 . 1.0000 ?
    C55 C56 . 1.550(3) ?
    C55 H55A . 0.9900 ?
    C55 H55B . 0.9900 ?
    C56 C57 . 1.552(3) ?
    C56 H56A . 0.9900 ?
    C56 H56B . 0.9900 ?
    C57 C58 . 1.542(2) ?
    C57 H57 . 1.0000 ?
    C58 C59 . 1.508(2) ?
    C58 C58A . 1.533(3) ?
    C58 H58 . 1.0000 ?
    C58A H58A . 0.9800 ?
    C58A H58B . 0.9800 ?
    C58A H58C . 0.9800 ?
    C59 C60 . 1.324(2) ?
    C59 H59 . 0.9500 ?
    C60 C61 . 1.506(2) ?
    C60 H60 . 0.9500 ?
    C61 C65 . 1.536(3) ?
    C61 C62 . 1.541(3) ?
    C61 H61 . 1.0000 ?
    C62 C64 . 1.522(3) ?
    C62 C63 . 1.523(3) ?
    C62 H62 . 1.0000 ?
    C63 H63A . 0.9800 ?
    C63 H63B . 0.9800 ?
    C63 H63C . 0.9800 ?
    C64 H64A . 0.9800 ?
    C64 H64B . 0.9800 ?
    C64 H64C . 0.9800 ?
    C65 C66 . 1.518(3) ?
    C65 H65A . 0.9900 ?
    C65 H65B . 0.9900 ?
    C66 H66A . 0.9800 ?
    C66 H66B . 0.9800 ?
    C66 H66C . 0.9800 ?
loop_
    _geom_angle_atom_site_label_1
    _geom_angle_atom_site_label_2
    _geom_angle_atom_site_label_3
    _geom_angle_site_symmetry_1
    _geom_angle_site_symmetry_3
    _geom_angle
    _geom_angle_publ_flag
    O2 S1 O3 . . 119.33(8) ?
    O2 S1 O1 . . 104.43(7) ?
    O3 S1 O1 . . 110.39(8) ?
    O2 S1 C5 . . 109.95(8) ?
    O3 S1 C5 . . 108.60(8) ?
    O1 S1 C5 . . 102.86(8) ?
    C8 O1 S1 . . 117.46(11) ?
    C2 C1 H1A . . 109.5 ?
    C2 C1 H1B . . 109.5 ?
    H1A C1 H1B . . 109.5 ?
    C2 C1 H1C . . 109.5 ?
    H1A C1 H1C . . 109.5 ?
    H1B C1 H1C . . 109.5 ?
    C3 C2 C7 . . 118.71(17) ?
    C3 C2 C1 . . 120.74(18) ?
    C7 C2 C1 . . 120.55(18) ?
    C4 C3 C2 . . 120.85(17) ?
    C4 C3 H3 . . 119.6 ?
    C2 C3 H3 . . 119.6 ?
    C5 C4 C3 . . 119.17(17) ?
    C5 C4 H4 . . 120.4 ?
    C3 C4 H4 . . 120.4 ?
    C4 C5 C6 . . 121.14(17) ?
    C4 C5 S1 . . 120.04(14) ?
    C6 C5 S1 . . 118.82(14) ?
    C7 C6 C5 . . 118.96(18) ?
    C7 C6 H6 . . 120.5 ?
    C5 C6 H6 . . 120.5 ?
    C6 C7 C2 . . 121.17(18) ?
    C6 C7 H7 . . 119.4 ?
    C2 C7 H7 . . 119.4 ?
    O1 C8 C9 . . 107.66(14) ?
    O1 C8 C13 . . 107.31(15) ?
    C9 C8 C13 . . 112.22(15) ?
    O1 C8 H8 . . 109.9 ?
    C9 C8 H8 . . 109.9 ?
    C13 C8 H8 . . 109.9 ?
    C8 C9 C10 . . 110.04(15) ?
    C8 C9 H9A . . 109.7 ?
    C10 C9 H9A . . 109.7 ?
    C8 C9 H9B . . 109.7 ?
    C10 C9 H9B . . 109.7 ?
    H9A C9 H9B . . 108.2 ?
    C9 C10 C11 . . 114.88(16) ?
    C9 C10 H10A . . 108.5 ?
    C11 C10 H10A . . 108.5 ?
    C9 C10 H10B . . 108.5 ?
    C11 C10 H10B . . 108.5 ?
    H10A C10 H10B . . 107.5 ?
    C12 C11 C11A . . 107.17(15) ?
    C12 C11 C10 . . 110.18(14) ?
    C11A C11 C10 . . 109.72(15) ?
    C12 C11 C17 . . 108.98(14) ?
    C11A C11 C17 . . 112.24(14) ?
    C10 C11 C17 . . 108.54(14) ?
    C11 C11A H11A . . 109.5 ?
    C11 C11A H11B . . 109.5 ?
    H11A C11A H11B . . 109.5 ?
    C11 C11A H11C . . 109.5 ?
    H11A C11A H11C . . 109.5 ?
    H11B C11A H11C . . 109.5 ?
    C14 C12 C13 . . 120.64(16) ?
    C14 C12 C11 . . 122.48(16) ?
    C13 C12 C11 . . 116.71(15) ?
    C8 C13 C12 . . 110.98(15) ?
    C8 C13 H13A . . 109.4 ?
    C12 C13 H13A . . 109.4 ?
    C8 C13 H13B . . 109.4 ?
    C12 C13 H13B . . 109.4 ?
    H13A C13 H13B . . 108.0 ?
    C12 C14 C15 . . 124.96(16) ?
    C12 C14 H14 . . 117.5 ?
    C15 C14 H14 . . 117.5 ?
    C14 C15 C16 . . 113.52(14) ?
    C14 C15 H15A . . 108.9 ?
    C16 C15 H15A . . 108.9 ?
    C14 C15 H15B . . 108.9 ?
    C16 C15 H15B . . 108.9 ?
    H15A C15 H15B . . 107.7 ?
    C21 C16 C15 . . 111.21(14) ?
    C21 C16 C17 . . 110.09(14) ?
    C15 C16 C17 . . 109.65(14) ?
    C21 C16 H16 . . 108.6 ?
    C15 C16 H16 . . 108.6 ?
    C17 C16 H16 . . 108.6 ?
    C16 C17 C18 . . 113.36(14) ?
    C16 C17 C11 . . 111.53(14) ?
    C18 C17 C11 . . 113.09(14) ?
    C16 C17 H17 . . 106.1 ?
    C18 C17 H17 . . 106.1 ?
    C11 C17 H17 . . 106.1 ?
    C17 C18 C19 . . 114.33(15) ?
    C17 C18 H18A . . 108.7 ?
    C19 C18 H18A . . 108.7 ?
    C17 C18 H18B . . 108.7 ?
    C19 C18 H18B . . 108.7 ?
    H18A C18 H18B . . 107.6 ?
    C20 C19 C18 . . 111.48(15) ?
    C20 C19 H19A . . 109.3 ?
    C18 C19 H19A . . 109.3 ?
    C20 C19 H19B . . 109.3 ?
    C18 C19 H19B . . 109.3 ?
    H19A C19 H19B . . 108.0 ?
    C19 C20 C20A . . 110.43(15) ?
    C19 C20 C21 . . 106.59(14) ?
    C20A C20 C21 . . 112.48(15) ?
    C19 C20 C24 . . 116.53(14) ?
    C20A C20 C24 . . 110.01(14) ?
    C21 C20 C24 . . 100.44(13) ?
    C20 C20A H20A . . 109.5 ?
    C20 C20A H20B . . 109.5 ?
    H20A C20A H20B . . 109.5 ?
    C20 C20A H20C . . 109.5 ?
    H20A C20A H20C . . 109.5 ?
    H20B C20A H20C . . 109.5 ?
    C16 C21 C22 . . 118.58(15) ?
    C16 C21 C20 . . 114.46(14) ?
    C22 C21 C20 . . 104.56(14) ?
    C16 C21 H21 . . 106.1 ?
    C22 C21 H21 . . 106.1 ?
    C20 C21 H21 . . 106.1 ?
    C21 C22 C23 . . 104.07(14) ?
    C21 C22 H22A . . 110.9 ?
    C23 C22 H22A . . 110.9 ?
    C21 C22 H22B . . 110.9 ?
    C23 C22 H22B . . 110.9 ?
    H22A C22 H22B . . 109.0 ?
    C22 C23 C24 . . 107.21(14) ?
    C22 C23 H23A . . 110.3 ?
    C24 C23 H23A . . 110.3 ?
    C22 C23 H23B . . 110.3 ?
    C24 C23 H23B . . 110.3 ?
    H23A C23 H23B . . 108.5 ?
    C25 C24 C23 . . 111.24(14) ?
    C25 C24 C20 . . 118.58(15) ?
    C23 C24 C20 . . 103.41(14) ?
    C25 C24 H24 . . 107.7 ?
    C23 C24 H24 . . 107.7 ?
    C20 C24 H24 . . 107.7 ?
    C26 C25 C25A . . 109.16(16) ?
    C26 C25 C24 . . 110.43(15) ?
    C25A C25 C24 . . 113.53(15) ?
    C26 C25 H25 . . 107.8 ?
    C25A C25 H25 . . 107.8 ?
    C24 C25 H25 . . 107.8 ?
    C25 C25A H25A . . 109.5 ?
    C25 C25A H25B . . 109.5 ?
    H25A C25A H25B . . 109.5 ?
    C25 C25A H25C . . 109.5 ?
    H25A C25A H25C . . 109.5 ?
    H25B C25A H25C . . 109.5 ?
    C27 C26 C25 . . 124.38(17) ?
    C27 C26 H26 . . 117.8 ?
    C25 C26 H26 . . 117.8 ?
    C26 C27 C28 . . 126.95(17) ?
    C26 C27 H27 . . 116.5 ?
    C28 C27 H27 . . 116.5 ?
    C27 C28 C29 . . 111.71(15) ?
    C27 C28 C32 . . 108.93(15) ?
    C29 C28 C32 . . 111.10(15) ?
    C27 C28 H28 . . 108.3 ?
    C29 C28 H28 . . 108.3 ?
    C32 C28 H28 . . 108.3 ?
    C30 C29 C31 . . 109.07(16) ?
    C30 C29 C28 . . 112.32(15) ?
    C31 C29 C28 . . 112.07(16) ?
    C30 C29 H29 . . 107.7 ?
    C31 C29 H29 . . 107.7 ?
    C28 C29 H29 . . 107.7 ?
    C29 C30 H30A . . 109.5 ?
    C29 C30 H30B . . 109.5 ?
    H30A C30 H30B . . 109.5 ?
    C29 C30 H30C . . 109.5 ?
    H30A C30 H30C . . 109.5 ?
    H30B C30 H30C . . 109.5 ?
    C29 C31 H31A . . 109.5 ?
    C29 C31 H31B . . 109.5 ?
    H31A C31 H31B . . 109.5 ?
    C29 C31 H31C . . 109.5 ?
    H31A C31 H31C . . 109.5 ?
    H31B C31 H31C . . 109.5 ?
    C33 C32 C28 . . 114.20(17) ?
    C33 C32 H32A . . 108.7 ?
    C28 C32 H32A . . 108.7 ?
    C33 C32 H32B . . 108.7 ?
    C28 C32 H32B . . 108.7 ?
    H32A C32 H32B . . 107.6 ?
    C32 C33 H33A . . 109.5 ?
    C32 C33 H33B . . 109.5 ?
    H33A C33 H33B . . 109.5 ?
    C32 C33 H33C . . 109.5 ?
    H33A C33 H33C . . 109.5 ?
    H33B C33 H33C . . 109.5 ?
    O6 S2 O5 . . 119.26(8) ?
    O6 S2 O4 . . 104.35(7) ?
    O5 S2 O4 . . 109.84(8) ?
    O6 S2 C38 . . 109.82(9) ?
    O5 S2 C38 . . 108.38(8) ?
    O4 S2 C38 . . 104.11(8) ?
    C41 O4 S2 . . 118.40(11) ?
    C35 C34 H34A . . 109.5 ?
    C35 C34 H34B . . 109.5 ?
    H34A C34 H34B . . 109.5 ?
    C35 C34 H34C . . 109.5 ?
    H34A C34 H34C . . 109.5 ?
    H34B C34 H34C . . 109.5 ?
    C40 C35 C36 . . 118.45(18) ?
    C40 C35 C34 . . 120.45(18) ?
    C36 C35 C34 . . 121.08(18) ?
    C37 C36 C35 . . 121.01(17) ?
    C37 C36 H36 . . 119.5 ?
    C35 C36 H36 . . 119.5 ?
    C38 C37 C36 . . 119.37(17) ?
    C38 C37 H37 . . 120.3 ?
    C36 C37 H37 . . 120.3 ?
    C37 C38 C39 . . 121.01(17) ?
    C37 C38 S2 . . 119.81(14) ?
    C39 C38 S2 . . 119.16(14) ?
    C38 C39 C40 . . 118.78(17) ?
    C38 C39 H39 . . 120.6 ?
    C40 C39 H39 . . 120.6 ?
    C35 C40 C39 . . 121.38(18) ?
    C35 C40 H40 . . 119.3 ?
    C39 C40 H40 . . 119.3 ?
    O4 C41 C42 . . 108.23(14) ?
    O4 C41 C46 . . 107.85(14) ?
    C42 C41 C46 . . 111.52(15) ?
    O4 C41 H41 . . 109.7 ?
    C42 C41 H41 . . 109.7 ?
    C46 C41 H41 . . 109.7 ?
    C41 C42 C43 . . 109.48(15) ?
    C41 C42 H42A . . 109.8 ?
    C43 C42 H42A . . 109.8 ?
    C41 C42 H42B . . 109.8 ?
    C43 C42 H42B . . 109.8 ?
    H42A C42 H42B . . 108.2 ?
    C42 C43 C44 . . 114.46(15) ?
    C42 C43 H43A . . 108.6 ?
    C44 C43 H43A . . 108.6 ?
    C42 C43 H43B . . 108.6 ?
    C44 C43 H43B . . 108.6 ?
    H43A C43 H43B . . 107.6 ?
    C45 C44 C43 . . 109.69(14) ?
    C45 C44 C44A . . 107.78(14) ?
    C43 C44 C44A . . 109.68(15) ?
    C45 C44 C50 . . 108.97(14) ?
    C43 C44 C50 . . 108.65(14) ?
    C44A C44 C50 . . 112.04(14) ?
    C44 C44A H44A . . 109.5 ?
    C44 C44A H44B . . 109.5 ?
    H44A C44A H44B . . 109.5 ?
    C44 C44A H44C . . 109.5 ?
    H44A C44A H44C . . 109.5 ?
    H44B C44A H44C . . 109.5 ?
    C47 C45 C46 . . 120.50(16) ?
    C47 C45 C44 . . 122.27(16) ?
    C46 C45 C44 . . 117.15(15) ?
    C45 C46 C41 . . 111.39(15) ?
    C45 C46 H46A . . 109.3 ?
    C41 C46 H46A . . 109.3 ?
    C45 C46 H46B . . 109.3 ?
    C41 C46 H46B . . 109.3 ?
    H46A C46 H46B . . 108.0 ?
    C45 C47 C48 . . 125.15(16) ?
    C45 C47 H47 . . 117.4 ?
    C48 C47 H47 . . 117.4 ?
    C47 C48 C49 . . 113.49(14) ?
    C47 C48 H48A . . 108.9 ?
    C49 C48 H48A . . 108.9 ?
    C47 C48 H48B . . 108.9 ?
    C49 C48 H48B . . 108.9 ?
    H48A C48 H48B . . 107.7 ?
    C54 C49 C48 . . 111.06(14) ?
    C54 C49 C50 . . 110.31(14) ?
    C48 C49 C50 . . 109.12(14) ?
    C54 C49 H49 . . 108.8 ?
    C48 C49 H49 . . 108.8 ?
    C50 C49 H49 . . 108.8 ?
    C51 C50 C49 . . 112.82(14) ?
    C51 C50 C44 . . 112.92(14) ?
    C49 C50 C44 . . 111.62(14) ?
    C51 C50 H50 . . 106.3 ?
    C49 C50 H50 . . 106.3 ?
    C44 C50 H50 . . 106.3 ?
    C50 C51 C52 . . 114.02(14) ?
    C50 C51 H51A . . 108.7 ?
    C52 C51 H51A . . 108.7 ?
    C50 C51 H51B . . 108.7 ?
    C52 C51 H51B . . 108.7 ?
    H51A C51 H51B . . 107.6 ?
    C53 C52 C51 . . 110.86(14) ?
    C53 C52 H52A . . 109.5 ?
    C51 C52 H52A . . 109.5 ?
    C53 C52 H52B . . 109.5 ?
    C51 C52 H52B . . 109.5 ?
    H52A C52 H52B . . 108.1 ?
    C52 C53 C53A . . 110.86(14) ?
    C52 C53 C54 . . 106.80(14) ?
    C53A C53 C54 . . 112.19(14) ?
    C52 C53 C57 . . 116.91(14) ?
    C53A C53 C57 . . 109.47(14) ?
    C54 C53 C57 . . 100.16(13) ?
    C53 C53A H53A . . 109.5 ?
    C53 C53A H53B . . 109.5 ?
    H53A C53A H53B . . 109.5 ?
    C53 C53A H53C . . 109.5 ?
    H53A C53A H53C . . 109.5 ?
    H53B C53A H53C . . 109.5 ?
    C49 C54 C55 . . 118.65(15) ?
    C49 C54 C53 . . 114.87(14) ?
    C55 C54 C53 . . 104.15(14) ?
    C49 C54 H54 . . 106.1 ?
    C55 C54 H54 . . 106.1 ?
    C53 C54 H54 . . 106.1 ?
    C54 C55 C56 . . 104.04(15) ?
    C54 C55 H55A . . 110.9 ?
    C56 C55 H55A . . 110.9 ?
    C54 C55 H55B . . 110.9 ?
    C56 C55 H55B . . 110.9 ?
    H55A C55 H55B . . 109.0 ?
    C55 C56 C57 . . 106.77(14) ?
    C55 C56 H56A . . 110.4 ?
    C57 C56 H56A . . 110.4 ?
    C55 C56 H56B . . 110.4 ?
    C57 C56 H56B . . 110.4 ?
    H56A C56 H56B . . 108.6 ?
    C58 C57 C56 . . 112.65(15) ?
    C58 C57 C53 . . 118.51(14) ?
    C56 C57 C53 . . 103.44(14) ?
    C58 C57 H57 . . 107.2 ?
    C56 C57 H57 . . 107.2 ?
    C53 C57 H57 . . 107.2 ?
    C59 C58 C58A . . 108.23(15) ?
    C59 C58 C57 . . 111.30(14) ?
    C58A C58 C57 . . 112.29(14) ?
    C59 C58 H58 . . 108.3 ?
    C58A C58 H58 . . 108.3 ?
    C57 C58 H58 . . 108.3 ?
    C58 C58A H58A . . 109.5 ?
    C58 C58A H58B . . 109.5 ?
    H58A C58A H58B . . 109.5 ?
    C58 C58A H58C . . 109.5 ?
    H58A C58A H58C . . 109.5 ?
    H58B C58A H58C . . 109.5 ?
    C60 C59 C58 . . 125.96(16) ?
    C60 C59 H59 . . 117.0 ?
    C58 C59 H59 . . 117.0 ?
    C59 C60 C61 . . 125.34(16) ?
    C59 C60 H60 . . 117.3 ?
    C61 C60 H60 . . 117.3 ?
    C60 C61 C65 . . 109.78(15) ?
    C60 C61 C62 . . 113.62(16) ?
    C65 C61 C62 . . 111.72(15) ?
    C60 C61 H61 . . 107.1 ?
    C65 C61 H61 . . 107.1 ?
    C62 C61 H61 . . 107.1 ?
    C64 C62 C63 . . 110.29(18) ?
    C64 C62 C61 . . 113.65(16) ?
    C63 C62 C61 . . 111.00(16) ?
    C64 C62 H62 . . 107.2 ?
    C63 C62 H62 . . 107.2 ?
    C61 C62 H62 . . 107.2 ?
    C62 C63 H63A . . 109.5 ?
    C62 C63 H63B . . 109.5 ?
    H63A C63 H63B . . 109.5 ?
    C62 C63 H63C . . 109.5 ?
    H63A C63 H63C . . 109.5 ?
    H63B C63 H63C . . 109.5 ?
    C62 C64 H64A . . 109.5 ?
    C62 C64 H64B . . 109.5 ?
    H64A C64 H64B . . 109.5 ?
    C62 C64 H64C . . 109.5 ?
    H64A C64 H64C . . 109.5 ?
    H64B C64 H64C . . 109.5 ?
    C66 C65 C61 . . 113.44(16) ?
    C66 C65 H65A . . 108.9 ?
    C61 C65 H65A . . 108.9 ?
    C66 C65 H65B . . 108.9 ?
    C61 C65 H65B . . 108.9 ?
    H65A C65 H65B . . 107.7 ?
    C65 C66 H66A . . 109.5 ?
    C65 C66 H66B . . 109.5 ?
    H66A C66 H66B . . 109.5 ?
    C65 C66 H66C . . 109.5 ?
    H66A C66 H66C . . 109.5 ?
    H66B C66 H66C . . 109.5 ?
loop_
    _geom_torsion_atom_site_label_1
    _geom_torsion_atom_site_label_2
    _geom_torsion_atom_site_label_3
    _geom_torsion_atom_site_label_4
    _geom_torsion_site_symmetry_1
    _geom_torsion_site_symmetry_2
    _geom_torsion_site_symmetry_3
    _geom_torsion_site_symmetry_4
    _geom_torsion
    _geom_torsion_publ_flag
    O2 S1 O1 C8 . . . . -177.24(12) ?
    O3 S1 O1 C8 . . . . -47.79(14) ?
    C5 S1 O1 C8 . . . . 67.92(13) ?
    C7 C2 C3 C4 . . . . 0.4(3) ?
    C1 C2 C3 C4 . . . . -178.74(18) ?
    C2 C3 C4 C5 . . . . -0.1(3) ?
    C3 C4 C5 C6 . . . . -0.4(3) ?
    C3 C4 C5 S1 . . . . 179.51(14) ?
    O2 S1 C5 C4 . . . . 129.06(15) ?
    O3 S1 C5 C4 . . . . -3.17(17) ?
    O1 S1 C5 C4 . . . . -120.16(15) ?
    O2 S1 C5 C6 . . . . -51.05(17) ?
    O3 S1 C5 C6 . . . . 176.72(14) ?
    O1 S1 C5 C6 . . . . 59.72(16) ?
    C4 C5 C6 C7 . . . . 0.4(3) ?
    S1 C5 C6 C7 . . . . -179.44(15) ?
    C5 C6 C7 C2 . . . . -0.1(3) ?
    C3 C2 C7 C6 . . . . -0.4(3) ?
    C1 C2 C7 C6 . . . . 178.82(19) ?
    S1 O1 C8 C9 . . . . 113.97(14) ?
    S1 O1 C8 C13 . . . . -125.04(13) ?
    O1 C8 C9 C10 . . . . 175.44(15) ?
    C13 C8 C9 C10 . . . . 57.6(2) ?
    C8 C9 C10 C11 . . . . -54.0(2) ?
    C9 C10 C11 C12 . . . . 46.7(2) ?
    C9 C10 C11 C11A . . . . -71.1(2) ?
    C9 C10 C11 C17 . . . . 165.97(15) ?
    C11A C11 C12 C14 . . . . -100.7(2) ?
    C10 C11 C12 C14 . . . . 140.00(18) ?
    C17 C11 C12 C14 . . . . 21.0(2) ?
    C11A C11 C12 C13 . . . . 74.55(19) ?
    C10 C11 C12 C13 . . . . -44.8(2) ?
    C17 C11 C12 C13 . . . . -163.77(15) ?
    O1 C8 C13 C12 . . . . -173.35(14) ?
    C9 C8 C13 C12 . . . . -55.3(2) ?
    C14 C12 C13 C8 . . . . -134.95(18) ?
    C11 C12 C13 C8 . . . . 49.7(2) ?
    C13 C12 C14 C15 . . . . -174.45(16) ?
    C11 C12 C14 C15 . . . . 0.6(3) ?
    C12 C14 C15 C16 . . . . 8.2(3) ?
    C14 C15 C16 C21 . . . . -160.27(14) ?
    C14 C15 C16 C17 . . . . -38.3(2) ?
    C21 C16 C17 C18 . . . . -46.6(2) ?
    C15 C16 C17 C18 . . . . -169.27(14) ?
    C21 C16 C17 C11 . . . . -175.61(13) ?
    C15 C16 C17 C11 . . . . 61.72(18) ?
    C12 C11 C17 C16 . . . . -51.84(18) ?
    C11A C11 C17 C16 . . . . 66.72(18) ?
    C10 C11 C17 C16 . . . . -171.84(14) ?
    C12 C11 C17 C18 . . . . 179.01(15) ?
    C11A C11 C17 C18 . . . . -62.44(19) ?
    C10 C11 C17 C18 . . . . 59.00(18) ?
    C16 C17 C18 C19 . . . . 46.6(2) ?
    C11 C17 C18 C19 . . . . 174.85(15) ?
    C17 C18 C19 C20 . . . . -52.9(2) ?
    C18 C19 C20 C20A . . . . -65.06(19) ?
    C18 C19 C20 C21 . . . . 57.39(18) ?
    C18 C19 C20 C24 . . . . 168.49(15) ?
    C15 C16 C21 C22 . . . . -57.8(2) ?
    C17 C16 C21 C22 . . . . -179.55(15) ?
    C15 C16 C21 C20 . . . . 177.98(14) ?
    C17 C16 C21 C20 . . . . 56.24(18) ?
    C19 C20 C21 C16 . . . . -61.51(18) ?
    C20A C20 C21 C16 . . . . 59.65(19) ?
    C24 C20 C21 C16 . . . . 176.56(14) ?
    C19 C20 C21 C22 . . . . 167.10(14) ?
    C20A C20 C21 C22 . . . . -71.74(18) ?
    C24 C20 C21 C22 . . . . 45.18(16) ?
    C16 C21 C22 C23 . . . . -161.85(15) ?
    C20 C21 C22 C23 . . . . -32.90(18) ?
    C21 C22 C23 C24 . . . . 7.61(19) ?
    C22 C23 C24 C25 . . . . 148.40(15) ?
    C22 C23 C24 C20 . . . . 20.06(18) ?
    C19 C20 C24 C25 . . . . 82.57(19) ?
    C20A C20 C24 C25 . . . . -44.1(2) ?
    C21 C20 C24 C25 . . . . -162.83(15) ?
    C19 C20 C24 C23 . . . . -153.79(15) ?
    C20A C20 C24 C23 . . . . 79.55(17) ?
    C21 C20 C24 C23 . . . . -39.18(16) ?
    C23 C24 C25 C26 . . . . 53.5(2) ?
    C20 C24 C25 C26 . . . . 173.16(15) ?
    C23 C24 C25 C25A . . . . 176.46(17) ?
    C20 C24 C25 C25A . . . . -63.9(2) ?
    C25A C25 C26 C27 . . . . 117.9(2) ?
    C24 C25 C26 C27 . . . . -116.6(2) ?
    C25 C26 C27 C28 . . . . -177.30(17) ?
    C26 C27 C28 C29 . . . . -123.9(2) ?
    C26 C27 C28 C32 . . . . 113.0(2) ?
    C27 C28 C29 C30 . . . . 45.2(2) ?
    C32 C28 C29 C30 . . . . 167.11(16) ?
    C27 C28 C29 C31 . . . . 168.45(16) ?
    C32 C28 C29 C31 . . . . -69.7(2) ?
    C27 C28 C32 C33 . . . . -63.3(2) ?
    C29 C28 C32 C33 . . . . 173.28(18) ?
    O6 S2 O4 C41 . . . . -178.70(12) ?
    O5 S2 O4 C41 . . . . 52.34(14) ?
    C38 S2 O4 C41 . . . . -63.53(14) ?
    C40 C35 C36 C37 . . . . -0.8(3) ?
    C34 C35 C36 C37 . . . . 177.58(17) ?
    C35 C36 C37 C38 . . . . 0.2(3) ?
    C36 C37 C38 C39 . . . . 0.6(3) ?
    C36 C37 C38 S2 . . . . 179.16(14) ?
    O6 S2 C38 C37 . . . . -132.77(15) ?
    O5 S2 C38 C37 . . . . -0.91(17) ?
    O4 S2 C38 C37 . . . . 115.98(15) ?
    O6 S2 C38 C39 . . . . 45.84(16) ?
    O5 S2 C38 C39 . . . . 177.70(14) ?
    O4 S2 C38 C39 . . . . -65.41(16) ?
    C37 C38 C39 C40 . . . . -0.7(3) ?
    S2 C38 C39 C40 . . . . -179.27(14) ?
    C36 C35 C40 C39 . . . . 0.7(3) ?
    C34 C35 C40 C39 . . . . -177.70(17) ?
    C38 C39 C40 C35 . . . . 0.1(3) ?
    S2 O4 C41 C42 . . . . 116.19(14) ?
    S2 O4 C41 C46 . . . . -123.02(13) ?
    O4 C41 C42 C43 . . . . 177.69(14) ?
    C46 C41 C42 C43 . . . . 59.2(2) ?
    C41 C42 C43 C44 . . . . -57.0(2) ?
    C42 C43 C44 C45 . . . . 48.1(2) ?
    C42 C43 C44 C44A . . . . -70.12(19) ?
    C42 C43 C44 C50 . . . . 167.10(14) ?
    C43 C44 C45 C47 . . . . 139.53(17) ?
    C44A C44 C45 C47 . . . . -101.10(19) ?
    C50 C44 C45 C47 . . . . 20.7(2) ?
    C43 C44 C45 C46 . . . . -43.9(2) ?
    C44A C44 C45 C46 . . . . 75.46(19) ?
    C50 C44 C45 C46 . . . . -162.74(14) ?
    C47 C45 C46 C41 . . . . -135.25(18) ?
    C44 C45 C46 C41 . . . . 48.1(2) ?
    O4 C41 C46 C45 . . . . -173.52(14) ?
    C42 C41 C46 C45 . . . . -54.8(2) ?
    C46 C45 C47 C48 . . . . -176.09(17) ?
    C44 C45 C47 C48 . . . . 0.4(3) ?
    C45 C47 C48 C49 . . . . 9.2(3) ?
    C47 C48 C49 C54 . . . . -161.03(15) ?
    C47 C48 C49 C50 . . . . -39.2(2) ?
    C54 C49 C50 C51 . . . . -47.0(2) ?
    C48 C49 C50 C51 . . . . -169.30(15) ?
    C54 C49 C50 C44 . . . . -175.44(14) ?
    C48 C49 C50 C44 . . . . 62.29(18) ?
    C45 C44 C50 C51 . . . . 179.78(14) ?
    C43 C44 C50 C51 . . . . 60.30(18) ?
    C44A C44 C50 C51 . . . . -61.04(19) ?
    C45 C44 C50 C49 . . . . -51.86(18) ?
    C43 C44 C50 C49 . . . . -171.34(14) ?
    C44A C44 C50 C49 . . . . 67.32(18) ?
    C49 C50 C51 C52 . . . . 48.9(2) ?
    C44 C50 C51 C52 . . . . 176.59(14) ?
    C50 C51 C52 C53 . . . . -55.0(2) ?
    C51 C52 C53 C53A . . . . -64.76(18) ?
    C51 C52 C53 C54 . . . . 57.74(18) ?
    C51 C52 C53 C57 . . . . 168.83(14) ?
    C48 C49 C54 C55 . . . . -59.8(2) ?
    C50 C49 C54 C55 . . . . 179.12(15) ?
    C48 C49 C54 C53 . . . . 176.18(15) ?
    C50 C49 C54 C53 . . . . 55.06(19) ?
    C52 C53 C54 C49 . . . . -60.29(18) ?
    C53A C53 C54 C49 . . . . 61.37(19) ?
    C57 C53 C54 C49 . . . . 177.40(14) ?
    C52 C53 C54 C55 . . . . 168.28(14) ?
    C53A C53 C54 C55 . . . . -70.06(18) ?
    C57 C53 C54 C55 . . . . 45.97(17) ?
    C49 C54 C55 C56 . . . . -161.69(15) ?
    C53 C54 C55 C56 . . . . -32.50(18) ?
    C54 C55 C56 C57 . . . . 6.2(2) ?
    C55 C56 C57 C58 . . . . 151.20(15) ?
    C55 C56 C57 C53 . . . . 22.03(18) ?
    C52 C53 C57 C58 . . . . 78.6(2) ?
    C53A C53 C57 C58 . . . . -48.5(2) ?
    C54 C53 C57 C58 . . . . -166.58(15) ?
    C52 C53 C57 C56 . . . . -155.95(15) ?
    C53A C53 C57 C56 . . . . 76.96(17) ?
    C54 C53 C57 C56 . . . . -41.10(16) ?
    C56 C57 C58 C59 . . . . 56.8(2) ?
    C53 C57 C58 C59 . . . . 177.69(15) ?
    C56 C57 C58 C58A . . . . 178.32(15) ?
    C53 C57 C58 C58A . . . . -60.8(2) ?
    C58A C58 C59 C60 . . . . 112.9(2) ?
    C57 C58 C59 C60 . . . . -123.2(2) ?
    C58 C59 C60 C61 . . . . -173.26(17) ?
    C59 C60 C61 C65 . . . . 115.6(2) ?
    C59 C60 C61 C62 . . . . -118.5(2) ?
    C60 C61 C62 C64 . . . . -66.8(2) ?
    C65 C61 C62 C64 . . . . 58.0(2) ?
    C60 C61 C62 C63 . . . . 58.2(2) ?
    C65 C61 C62 C63 . . . . -176.96(17) ?
    C60 C61 C65 C66 . . . . -71.4(2) ?
    C62 C61 C65 C66 . . . . 161.63(17) ?
loop_
    _geom_hbond_atom_site_label_D
    _geom_hbond_atom_site_label_H
    _geom_hbond_atom_site_label_A
    _geom_hbond_site_symmetry_A
    _geom_hbond_distance_DH
    _geom_hbond_distance_HA
    _geom_hbond_distance_DA
    _geom_hbond_angle_DHA
    C7 H7 O3 1_455 0.95 2.49 3.217(2) 134
    C13 H13b O6 1_555 0.99 2.54 3.519(2) 172
    C40 H40 O5 1_655 0.95 2.48 3.193(2) 131
    C42 H42a O2 1_555 0.99 2.56 3.548(2) 175
    C44a H44c O2 1_555 0.98 2.54 3.390(2) 145
