# Supplementary material for: 5,22-Stigmastadien-3β-yl p-toluene­sulfonate
Source: Acta Crystallogr Sect E Struct Rep Online. 2010 May 15;66(Pt 6):o1336. doi: 10.1107/S1600536810016661 (PMC2979557; doi:10.1107/S1600536810016661)
Supplement: Supplementary file 2 [file e-66-o1336-Isup2.hkl]

#
# h,k,l, Fc-squared, Fo-squared, sigma(Fo-squared) and status flag
#
data_I
_shelx_title ' HAMID_1142_0m in P1'
_shelx_refln_list_code          4
_shelx_F_calc_maximum      191.01
_exptl_crystal_F_000       620.00
_reflns_d_resolution_high  0.7697
 
loop_
 _symmetry_equiv_pos_as_xyz
 'x, y, z'
 
_cell_length_a     7.0361
_cell_length_b    11.2350
_cell_length_c    21.1550
_cell_angle_alpha  90.777
_cell_angle_beta   96.166
_cell_angle_gamma 101.153
 
_shelx_F_squared_multiplier     1.000
 
loop_
 _refln_index_h
 _refln_index_k
 _refln_index_l
 _refln_F_squared_calc
 _refln_F_squared_meas
 _refln_F_squared_sigma
 _refln_observed_status
   1  -2 -27       47.61       54.36      7.00 o
   0  -1 -27       64.95       65.37      8.00 o
   1  -1 -27      253.51      266.82     13.67 o
   0   0 -27       70.32       81.71      8.67 o
   1   0 -27      293.74      320.19     14.68 o
   0   1 -27      109.40      127.74      9.67 o
   1   1 -27      102.97      113.73      9.01 o
   0   2 -27      231.87      261.49     13.67 o
   1  -4 -26      122.13      138.75     10.01 o
   0  -3 -26      143.32      160.76     10.67 o
   1  -3 -26       86.25       76.38      8.00 o
  -1  -2 -26      263.48      286.83     14.68 o
   0  -2 -26      169.34      167.76     10.67 o
   1  -2 -26      236.12      261.15     13.01 o
  -1  -1 -26       12.24        9.01      4.00 o
   0  -1 -26        1.68        0.33      3.00 o
   1  -1 -26      206.25      223.13     12.01 o
  -1   0 -26       30.38       25.35      5.67 o
   0   0 -26       47.24       43.69      6.34 o
   1   0 -26       11.15        6.00      3.67 o
  -2   1 -26      166.12      182.44     12.01 o
  -1   1 -26       61.49       74.38      8.34 o
   0   1 -26       33.95       39.02      6.00 o
   1   1 -26      354.38      360.88     15.34 o
  -1   2 -26       43.43       50.36      7.00 o
   0   2 -26      404.46      423.58     17.34 o
   1   2 -26       53.03       73.71      7.67 o
  -1   3 -26       28.94       34.35      6.00 o
   0   3 -26       50.05       64.70      8.00 o
  -1   4 -26       34.99       30.35      6.00 o
   0   4 -26       31.52       46.36      6.67 o
   0  -5 -25       38.97       35.69      6.34 o
   1  -5 -25        6.27        4.67      4.00 o
   2  -5 -25       14.02       15.01      4.67 o
  -1  -4 -25      174.09      199.45     12.34 o
   0  -4 -25       45.67       45.36      6.67 o
   1  -4 -25       19.92       19.34      5.00 o
   2  -4 -25       15.56       19.01      4.67 o
  -1  -3 -25       79.97       81.05      9.01 o
   0  -3 -25       15.88       16.68      4.67 o
   1  -3 -25       68.61       58.37      7.00 o
   2  -3 -25      336.09      327.86     14.34 o
  -2  -2 -25      377.92      421.25     18.68 o
  -1  -2 -25       42.49       35.69      6.34 o
   0  -2 -25      128.23      139.08      9.67 o
   1  -2 -25       16.00       27.35      5.00 o
  -2  -1 -25       10.47        9.67      4.34 o
  -1  -1 -25      164.58      175.77     11.01 o
   0  -1 -25       91.84       83.05      8.34 o
   1  -1 -25       75.31       89.72      7.67 o
   4  -1 -25       74.50       73.04      8.34 o
  -2   0 -25       35.27       41.36      6.67 o
  -1   0 -25       62.85       62.37      7.34 o
   0   0 -25       69.48       83.72      8.34 o
   1   0 -25       53.13       53.70      6.67 o
   4   0 -25       26.28       31.02      6.00 o
  -2   1 -25       66.75       80.05      8.67 o
  -1   1 -25       11.07        9.67      4.00 o
   0   1 -25       75.47       69.71      7.67 o
   1   1 -25      402.09      406.24     16.34 o
   4   1 -25      100.22      120.07      9.01 o
  -2   2 -25       31.20       35.69      6.34 o
  -1   2 -25        8.26        4.34      3.67 o
   0   2 -25       49.93       52.03      6.67 o
   1   2 -25       83.36       84.72      8.00 o
   3   2 -25      100.53      110.06      8.67 o
   4   2 -25       60.96       63.70      7.67 o
  -2   3 -25      199.21      189.11     12.01 o
  -1   3 -25        8.11       13.01      4.67 o
   0   3 -25       34.71       43.36      6.34 o
   1   3 -25        4.73        8.67      3.67 o
   3   3 -25      177.64      192.45     11.01 o
  -2   4 -25       49.77       36.69      6.67 o
  -1   4 -25       47.64       50.70      7.00 o
   0   4 -25       95.22      104.39      8.67 o
  -1   5 -25      131.31      128.07      9.67 o
   0   5 -25       71.93       97.39      9.34 o
   0   6 -25       16.35       21.35      5.34 o
   0  -6 -24       73.60       95.39      9.67 o
   1  -6 -24       51.56       55.03      7.34 o
   2  -6 -24        2.32        0.00      3.34 o
  -1  -5 -24       21.80       26.35      5.67 o
   0  -5 -24      145.46      152.09     10.34 o
   1  -5 -24        9.90       12.67      4.34 o
   2  -5 -24       73.78       80.38      8.34 o
  -2  -4 -24       28.77       28.68      6.00 o
  -1  -4 -24      105.00      131.41     10.01 o
   0  -4 -24        4.27        3.00      3.00 o
   1  -4 -24       74.03       62.70      7.34 o
   2  -4 -24      188.97      188.78     10.67 o
  -2  -3 -24       93.14       91.72      9.67 o
  -1  -3 -24        7.07        5.34      3.67 o
   0  -3 -24       89.22       93.39      8.00 o
   1  -3 -24      141.26      138.75      9.34 o
   2  -3 -24      194.57      177.44     10.01 o
   5  -3 -24        0.46        4.67      3.67 o
  -3  -2 -24      228.73      239.14     14.01 o
  -2  -2 -24       40.46       38.36      6.34 o
  -1  -2 -24       38.99       43.69      6.34 o
   0  -2 -24        0.36       -1.67      2.67 o
   1  -2 -24       45.31       52.36      6.34 o
   2  -2 -24       47.28       54.03      6.34 o
   4  -2 -24       79.11       69.04      8.34 o
   5  -2 -24      108.37      119.40      9.67 o
  -3  -1 -24       71.71       70.04      8.67 o
  -2  -1 -24       75.90       77.71      8.67 o
  -1  -1 -24        0.73       -1.33      2.67 o
   0  -1 -24        3.68        4.67      3.00 o
   1  -1 -24       46.12       42.69      6.00 o
   2  -1 -24       52.35       64.37      6.67 o
   4  -1 -24      211.81      232.80     12.67 o
   5  -1 -24      105.64      118.74      9.34 o
  -3   0 -24       17.31       20.35      5.34 o
  -2   0 -24       28.85       18.34      5.00 o
  -1   0 -24      145.76      154.09     10.01 o
   0   0 -24       44.48       47.36      6.34 o
   1   0 -24       38.76       37.02      5.34 o
   4   0 -24       72.38       67.37      7.67 o
   5   0 -24      117.55      128.07     10.01 o
  -3   1 -24        4.51        9.34      4.34 o
  -2   1 -24        2.51        1.33      3.34 o
  -1   1 -24        3.35       -0.67      2.67 o
   0   1 -24       29.02       24.35      4.67 o
   1   1 -24      202.43      211.12     10.67 o
   3   1 -24       53.15       52.03      6.67 o
   4   1 -24       18.01       17.01      4.67 o
   5   1 -24      168.83      170.43     11.34 o
  -3   2 -24       68.49       72.38      8.67 o
  -2   2 -24        8.48        4.00      3.67 o
  -1   2 -24       15.61       15.34      4.34 o
   0   2 -24       11.75       24.01      5.00 o
   1   2 -24      121.22      118.07      8.34 o
   3   2 -24        5.81        2.33      3.00 o
   4   2 -24        6.08        5.67      3.67 o
  -3   3 -24       36.67       34.35      6.34 o
  -2   3 -24      199.32      242.81     13.34 o
  -1   3 -24      113.16      121.40      9.01 o
   0   3 -24       54.53       59.37      7.00 o
   1   3 -24        5.59        4.34      3.34 o
   3   3 -24       17.62       23.68      4.67 o
   4   3 -24       16.02       11.34      4.00 o
  -3   4 -24      498.99      539.31     21.68 o
  -2   4 -24       46.58       58.37      7.67 o
  -1   4 -24      113.41      131.08      9.67 o
   0   4 -24       42.84       46.69      6.34 o
   1   4 -24        5.06        3.67      3.34 o
   4   4 -24       22.03       18.01      4.34 o
  -2   5 -24        4.42       12.01      4.67 o
  -1   5 -24       10.23        6.34      4.00 o
   0   5 -24       14.67       16.01      4.67 o
   1   5 -24       23.42       22.68      4.67 o
  -2   6 -24      171.39      195.45     12.34 o
  -1   6 -24       24.97       29.68      6.00 o
   0   6 -24       11.33       12.01      4.34 o
  -1   7 -24      141.07      165.43     11.01 o
   0   7 -24       39.35       51.03      7.34 o
   0  -7 -23       83.50       87.05      9.34 o
   1  -7 -23       17.37       13.34      4.67 o
   2  -7 -23       17.73       15.68      4.67 o
  -1  -6 -23       51.30       51.70      7.67 o
   0  -6 -23       12.04       10.01      4.34 o
   1  -6 -23       46.80       62.04      7.34 o
   2  -6 -23        1.25        2.67      3.34 o
  -2  -5 -23       89.71       95.06     10.01 o
  -1  -5 -23       29.90       34.02      6.00 o
   0  -5 -23        6.02        2.67      3.34 o
   1  -5 -23       63.82       59.03      7.00 o
   2  -5 -23       15.65       16.68      4.34 o
  -2  -4 -23       41.28       52.36      7.67 o
  -1  -4 -23        3.75        1.67      3.67 o
   0  -4 -23        0.17        1.00      2.67 o
   1  -4 -23       41.64       45.03      6.00 o
   2  -4 -23      177.05      196.11     10.67 o
   5  -4 -23       68.85       70.71      8.67 o
  -3  -3 -23      136.32      144.75     10.67 o
  -2  -3 -23        1.60       -2.00      2.67 o
  -1  -3 -23      217.98      217.79     12.34 o
   0  -3 -23       93.87      104.06      8.00 o
   1  -3 -23      233.20      208.79     11.01 o
   2  -3 -23       98.02       88.72      7.00 o
   5  -3 -23      151.09      173.10     11.34 o
  -3  -2 -23      164.98      174.10     11.67 o
  -2  -2 -23       26.88       28.35      5.67 o
  -1  -2 -23        3.83        1.33      3.34 o
   0  -2 -23        5.57        6.00      3.34 o
   1  -2 -23       44.99       42.02      5.67 o
   2  -2 -23       24.56       28.02      4.67 o
   4  -2 -23       21.17       20.68      5.00 o
   5  -2 -23       46.71       60.70      8.00 o
  -3  -1 -23       61.96       69.37      8.34 o
  -2  -1 -23       30.22       38.02      6.00 o
  -1  -1 -23        7.74       16.34      4.34 o
   0  -1 -23       13.49       18.68      4.34 o
   1  -1 -23      307.58      306.51     13.01 o
   2  -1 -23        9.90       11.34      3.34 o
   4  -1 -23      242.46      247.81     13.01 o
   5  -1 -23       80.01       70.37      8.00 o
  -4   0 -23       59.13       59.03      8.00 o
  -3   0 -23       47.69       45.36      6.67 o
  -2   0 -23       18.67       15.68      4.34 o
  -1   0 -23       67.45       74.04      7.67 o
   0   0 -23        4.26        6.00      3.00 o
   1   0 -23       96.89       93.05      7.00 o
   2   0 -23      215.97      229.80     10.67 o
   3   0 -23       41.57       43.36      6.00 o
   4   0 -23      166.34      187.44     11.01 o
   5   0 -23       88.30       92.72      9.34 o
  -4   1 -23      203.95      243.81     14.01 o
  -3   1 -23       14.07       17.01      4.67 o
  -2   1 -23       38.43       38.69      6.00 o
  -1   1 -23       20.96       22.35      4.67 o
   0   1 -23        5.73        4.00      3.00 o
   1   1 -23      354.96      329.19     13.67 o
   3   1 -23      169.54      170.10     10.01 o
   4   1 -23       12.18       13.01      4.00 o
   5   1 -23       61.22       59.70      7.67 o
  -4   2 -23      151.06      169.10     11.67 o
  -3   2 -23       33.07       48.03      7.00 o
  -2   2 -23       27.72       24.01      5.34 o
  -1   2 -23       92.26       99.72      8.00 o
   0   2 -23       54.67       60.37      6.67 o
   1   2 -23        3.56        3.34      2.67 o
   3   2 -23       40.98       30.35      5.00 o
   4   2 -23      114.71      124.74      8.67 o
   5   2 -23        9.32        6.00      3.67 o
  -4   3 -23       24.59       24.35      5.67 o
  -3   3 -23        8.11        2.33      3.34 o
  -2   3 -23      111.98      115.73      9.01 o
  -1   3 -23        7.66       20.68      4.67 o
   0   3 -23      102.24      114.73      8.00 o
   1   3 -23       12.38       13.67      3.67 o
   2   3 -23       59.39       64.37      6.67 o
   3   3 -23       27.62       34.69      5.67 o
   4   3 -23        0.22        1.67      3.34 o
   5   3 -23       55.27       64.70      7.67 o
  -3   4 -23       18.96       20.68      5.34 o
  -2   4 -23        1.39        1.33      3.34 o
  -1   4 -23      122.95      136.08      9.34 o
   0   4 -23      121.02      150.42      9.34 o
   1   4 -23        8.79       12.34      3.67 o
   3   4 -23       90.42       99.72      7.67 o
   4   4 -23      191.57      192.78     11.01 o
  -3   5 -23      282.78      288.83     15.01 o
  -2   5 -23       32.29       30.68      5.67 o
  -1   5 -23        8.15        4.34      3.34 o
   0   5 -23       10.11        4.67      3.34 o
   1   5 -23        2.67        3.34      3.00 o
  -3   6 -23       12.54        8.00      5.00 o
  -2   6 -23        2.62       11.01      4.34 o
  -1   6 -23        9.24        6.34      4.00 o
   0   6 -23        1.14        6.67      3.67 o
   1   6 -23       20.76       23.01      4.67 o
  -2   7 -23        4.36        8.67      4.34 o
  -1   7 -23      207.60      234.14     13.01 o
   0   7 -23       11.42        4.34      3.67 o
  -1   8 -23       33.38       42.02      6.67 o
   0  -8 -22       83.32       79.05      9.01 o
   1  -8 -22       74.16       77.38      9.01 o
   2  -8 -22       57.32       46.03      7.00 o
   3  -8 -22      109.74      114.07      9.01 o
  -1  -7 -22        8.39        5.34      4.00 o
   0  -7 -22      311.79      279.50     14.68 o
   1  -7 -22       16.59       15.34      4.67 o
   2  -7 -22       83.36       76.04      8.00 o
   3  -7 -22       13.77       12.67      4.34 o
  -2  -6 -22       73.29       82.05      9.34 o
  -1  -6 -22       49.41       49.70      7.34 o
   0  -6 -22        2.19        1.67      3.34 o
   1  -6 -22       35.41       41.36      6.00 o
   2  -6 -22       55.98       52.70      7.00 o
  -2  -5 -22        3.60       -0.67      3.00 o
  -1  -5 -22        2.64       -1.33      3.00 o
   0  -5 -22        7.42        7.67      3.67 o
   1  -5 -22        2.01        1.67      3.00 o
   2  -5 -22      161.15      177.44     10.01 o
  -3  -4 -22       10.48       10.01      4.67 o
  -2  -4 -22      115.68      128.07      9.67 o
  -1  -4 -22        1.76       -3.00      2.67 o
   0  -4 -22       78.52       81.38      8.00 o
   1  -4 -22       88.36       83.38      7.00 o
   2  -4 -22      207.14      207.12     10.67 o
   5  -4 -22       33.01       41.02      6.34 o
  -3  -3 -22      294.19      283.16     14.68 o
  -2  -3 -22       68.02       70.37      8.00 o
  -1  -3 -22      281.30      289.17     14.01 o
   0  -3 -22       11.72       13.01      4.00 o
   1  -3 -22       15.79       23.35      4.67 o
   2  -3 -22      160.10      171.10      9.34 o
   4  -3 -22      187.11      194.45     11.67 o
   5  -3 -22      323.88      327.86     15.68 o
   6  -3 -22      108.22      125.41      9.67 o
  -4  -2 -22       58.72       53.36      7.67 o
  -3  -2 -22       38.85       49.70      7.34 o
  -2  -2 -22       24.50       23.68      5.34 o
  -1  -2 -22       51.90       53.03      6.67 o
   0  -2 -22      103.60      101.06      7.67 o
   1  -2 -22        4.52        5.00      2.67 o
   2  -2 -22      224.04      207.45     10.01 o
   4  -2 -22       27.13       32.69      5.67 o
   5  -2 -22      493.52      508.30     20.01 o
   6  -2 -22       28.54       32.69      6.34 o
  -4  -1 -22        1.42       -1.33      3.34 o
  -3  -1 -22      126.43      156.09     10.67 o
  -2  -1 -22      132.31      150.42     10.01 o
  -1  -1 -22       35.80       39.36      5.67 o
   0  -1 -22       47.92       57.70      6.67 o
   1  -1 -22       74.84       71.71      6.00 o
   2  -1 -22       51.47       50.03      5.67 o
   3  -1 -22      179.05      169.43     10.01 o
   4  -1 -22      104.51      108.40      8.34 o
   5  -1 -22       34.00       32.69      6.00 o
   6  -1 -22      284.37      331.19     16.01 o
  -4   0 -22      510.09      546.65     21.68 o
  -3   0 -22       19.73       26.35      5.34 o
  -2   0 -22       36.59       36.35      5.67 o
  -1   0 -22       58.37       65.37      7.00 o
   0   0 -22       49.05       53.70      6.00 o
   1   0 -22       13.19        9.01      3.34 o
   2   0 -22      404.18      378.89     14.01 o
   3   0 -22       59.42       52.70      6.34 o
   4   0 -22      128.96      113.07      8.34 o
   5   0 -22       28.84       27.35      5.34 o
   6   0 -22       12.25        8.00      4.34 o
  -4   1 -22      119.85      125.74     10.01 o
  -3   1 -22        5.78        8.34      4.00 o
  -2   1 -22      143.05      144.42      9.67 o
  -1   1 -22       54.78       39.69      5.67 o
   0   1 -22       54.68       46.36      5.67 o
   1   1 -22      180.63      174.77      9.34 o
   2   1 -22        2.57        0.00      2.00 o
   3   1 -22      172.02      164.43      9.67 o
   4   1 -22        6.86        7.67      3.34 o
   5   1 -22        9.60        6.34      3.67 o
   6   1 -22       46.62       40.69      6.67 o
  -4   2 -22        1.49        1.33      3.34 o
  -3   2 -22       82.14       99.06      8.34 o
  -2   2 -22        8.62        6.00      3.34 o
  -1   2 -22        9.38       13.67      4.00 o
   0   2 -22        6.68        4.34      2.67 o
   1   2 -22       40.26       38.02      5.34 o
   2   2 -22        7.42        7.34      3.00 o
   3   2 -22        7.00        1.67      2.67 o
   4   2 -22       48.60       53.36      6.67 o
   5   2 -22       10.30        6.67      3.34 o
  -4   3 -22      259.90      243.14     13.67 o
  -3   3 -22        3.22        2.33      3.34 o
  -2   3 -22      270.25      324.52     14.68 o
  -1   3 -22        5.74        5.67      3.00 o
   0   3 -22      212.16      208.12     10.67 o
   1   3 -22      230.88      231.13     11.01 o
   2   3 -22       91.67       84.38      6.67 o
   3   3 -22       71.06       69.37      7.00 o
   4   3 -22       67.62       55.37      6.67 o
   5   3 -22       36.33       33.35      6.00 o
  -4   4 -22       98.07      115.07     11.01 o
  -3   4 -22       55.26       78.05      8.67 o
  -2   4 -22      177.09      191.11     11.34 o
  -1   4 -22       52.84       58.37      7.00 o
   0   4 -22       78.03       89.72      7.34 o
   1   4 -22       38.58       33.69      5.00 o
   3   4 -22       23.59       26.02      4.67 o
   4   4 -22       11.03       13.67      4.00 o
   5   4 -22       55.86       53.03      7.34 o
  -4   5 -22        6.07        5.67      4.00 o
  -3   5 -22      196.42      193.78     12.01 o
  -2   5 -22       15.42       13.34      4.67 o
  -1   5 -22       36.13       36.35      6.00 o
   0   5 -22       22.49       34.69      5.67 o
   1   5 -22       60.73       59.03      6.34 o
   4   5 -22        5.05        2.00      3.00 o
  -3   6 -22      202.83      221.46     13.01 o
  -2   6 -22       15.23       21.35      5.00 o
  -1   6 -22       81.42       97.72      8.00 o
   0   6 -22       74.58       66.71      7.34 o
   1   6 -22      211.12      208.45     11.01 o
  -3   7 -22      178.96      219.46     13.34 o
  -2   7 -22       45.61       40.02      6.67 o
  -1   7 -22       39.26       53.70      7.34 o
   0   7 -22        7.27        9.67      4.00 o
   1   7 -22        8.06        6.67      3.67 o
   1  -9 -21       30.99       42.02      7.00 o
   2  -9 -21       94.67       97.39      9.67 o
   3  -9 -21      233.37      263.49     13.34 o
  -1  -8 -21       17.32       17.01      5.34 o
   0  -8 -21       83.52       56.70      7.67 o
   1  -8 -21      315.10      311.51     15.01 o
   2  -8 -21        6.78        6.67      4.00 o
   3  -8 -21       78.23       85.72      8.67 o
  -2  -7 -21        5.22        4.34      4.00 o
  -1  -7 -21       11.11       20.35      5.34 o
   0  -7 -21      356.74      336.86     15.68 o
   1  -7 -21       38.87       33.69      5.67 o
   2  -7 -21       45.86       41.36      6.00 o
   3  -7 -21       32.31       40.69      6.00 o
  -2  -6 -21       24.81       24.68      5.67 o
  -1  -6 -21       62.09       70.04      8.34 o
   0  -6 -21        3.39        3.34      3.34 o
   1  -6 -21       26.00       23.35      5.00 o
   2  -6 -21       36.06       40.36      5.67 o
   3  -6 -21       86.07       90.39      7.34 o
  -3  -5 -21       50.00       45.69      7.34 o
  -2  -5 -21       15.66       11.01      4.34 o
  -1  -5 -21       29.50       21.68      5.00 o
   0  -5 -21       45.53       41.69      6.00 o
   1  -5 -21       20.41       25.68      4.67 o
   2  -5 -21       67.48       65.04      7.00 o
   3  -5 -21       91.23       96.06      7.00 o
   5  -5 -21      105.21      130.41      9.67 o
   6  -5 -21      389.89      409.91     18.34 o
  -3  -4 -21       65.96       83.72      9.34 o
  -2  -4 -21       31.73       35.02      6.00 o
  -1  -4 -21       10.39       10.01      3.67 o
   0  -4 -21       70.01       62.70      7.00 o
   1  -4 -21       52.83       57.03      6.34 o
   2  -4 -21      113.48      108.73      7.34 o
   5  -4 -21       87.43       93.05      9.01 o
   6  -4 -21      203.45      224.13     13.01 o
  -4  -3 -21      539.54      578.67     23.01 o
  -3  -3 -21      160.73      181.77     11.67 o
  -2  -3 -21       71.37       71.71      8.00 o
  -1  -3 -21      186.37      186.78     10.67 o
   0  -3 -21       38.47       43.69      5.67 o
   1  -3 -21      171.59      162.09      9.01 o
   2  -3 -21       26.08       22.01      4.00 o
   4  -3 -21      118.03      106.06      8.34 o
   5  -3 -21      445.16      445.59     18.34 o
   6  -3 -21        7.81       10.34      4.34 o
  -4  -2 -21      379.04      393.23     18.01 o
  -3  -2 -21       31.52       29.02      5.67 o
  -2  -2 -21      101.14      104.73      8.34 o
  -1  -2 -21       14.93       15.01      4.34 o
   0  -2 -21       21.10       17.34      4.00 o
   1  -2 -21       24.87       23.01      4.00 o
   2  -2 -21      238.66      240.14     10.67 o
   3  -2 -21      189.10      198.12     10.67 o
   4  -2 -21       26.71       33.02      5.34 o
   5  -2 -21      133.58      142.08      9.67 o
   6  -2 -21       39.14       40.36      6.67 o
  -4  -1 -21      353.84      338.20     16.34 o
  -3  -1 -21       35.38       37.69      6.00 o
  -2  -1 -21       12.19       12.34      4.00 o
  -1  -1 -21       20.24       26.35      4.67 o
   0  -1 -21       31.99       25.35      4.34 o
   1  -1 -21      545.21      503.63     17.34 o
   2  -1 -21       27.09       25.35      4.00 o
   3  -1 -21      276.03      246.14     12.01 o
   4  -1 -21      128.15      135.08      9.01 o
   5  -1 -21       28.82       34.69      5.67 o
   6  -1 -21      202.28      187.44     11.67 o
  -4   0 -21       51.83       60.03      8.00 o
  -3   0 -21       11.53       13.34      4.34 o
  -2   0 -21       14.48       15.68      4.00 o
  -1   0 -21       16.10       16.01      4.00 o
   0   0 -21        2.13        6.34      3.00 o
   1   0 -21       34.36       20.35      4.00 o
   2   0 -21      246.44      246.81     10.34 o
   3   0 -21       51.69       41.69      5.67 o
   4   0 -21      104.55       89.05      7.34 o
   5   0 -21       81.34       80.71      8.34 o
   6   0 -21       23.62       22.35      5.34 o
  -5   1 -21      239.63      254.81     14.34 o
  -4   1 -21       16.64       19.34      5.00 o
  -3   1 -21        4.18        4.67      3.34 o
  -2   1 -21        3.62        6.34      3.34 o
  -1   1 -21        2.58       14.68      3.67 o
   0   1 -21        6.23        4.34      2.67 o
   1   1 -21       75.68       73.04      6.00 o
   2   1 -21        4.89        7.93      2.08 o
   3   1 -21      465.12      449.26     16.68 o
   4   1 -21       46.39       49.03      6.34 o
   5   1 -21       45.30       51.70      7.00 o
   6   1 -21      101.39      110.06      9.01 o
  -5   2 -21       33.21       28.35      6.00 o
  -4   2 -21       62.24       68.37      8.34 o
  -3   2 -21       72.35       63.70      7.34 o
  -2   2 -21        7.41        7.00      3.34 o
  -1   2 -21       56.63       58.70      6.67 o
   0   2 -21       46.28       38.02      5.00 o
   1   2 -21      137.48      132.08      8.00 o
   2   2 -21       46.39       43.29      3.84 o
   3   2 -21       34.39       36.35      5.34 o
   4   2 -21       29.79       29.68      5.00 o
   5   2 -21        7.35        2.33      3.34 o
   6   2 -21      185.04      188.11     12.01 o
  -5   3 -21       55.50       79.71      9.34 o
  -4   3 -21       71.02       86.05      9.01 o
  -3   3 -21       31.69       28.35      5.34 o
  -2   3 -21       71.87       79.71      8.00 o
  -1   3 -21       14.16       14.34      3.67 o
   0   3 -21      123.56      117.74      7.67 o
   1   3 -21      191.72      187.44      9.34 o
   2   3 -21       24.20       28.02      4.34 o
   3   3 -21      145.75      158.09      9.01 o
   4   3 -21      150.40      140.75      9.34 o
   5   3 -21       20.15       21.35      5.00 o
  -4   4 -21       33.46       49.36      7.00 o
  -3   4 -21       28.12       31.35      5.67 o
  -2   4 -21       57.71       52.03      6.67 o
  -1   4 -21       15.49       16.68      4.00 o
   0   4 -21      166.70      180.44     10.01 o
   1   4 -21       58.41       56.37      6.00 o
   2   4 -21      133.09      145.08      8.00 o
   3   4 -21      215.68      219.79     10.67 o
   4   4 -21       18.40       12.67      3.67 o
   5   4 -21      113.46      108.06      8.67 o
  -4   5 -21        5.45        3.34      3.67 o
  -3   5 -21       11.81       10.21      2.64 o
  -2   5 -21      282.90      307.85     14.34 o
  -1   5 -21       43.81       44.69      6.00 o
   0   5 -21       67.97       65.04      7.00 o
   1   5 -21        3.43        5.34      3.00 o
   4   5 -21       17.46       14.01      4.00 o
   5   5 -21       47.68       64.37      7.67 o
  -4   6 -21      101.27      112.80      6.17 o
  -3   6 -21       52.74       55.51     12.51 o
  -2   6 -21      152.52      164.10     10.67 o
  -1   6 -21       71.66       61.04      7.00 o
   0   6 -21       17.75       19.68      4.67 o
   1   6 -21       94.33       92.05      7.00 o
  -4   7 -21       55.27       63.01      5.45 o
  -3   7 -21        5.07        3.43      2.40 o
  -3   8 -21       34.91       41.69      6.00 o
   0  -9 -20       29.26       34.69      6.34 o
   1  -9 -20        4.53       11.01      4.34 o
   2  -9 -20      122.81      115.40      9.01 o
   3  -9 -20       52.71       67.37      7.67 o
  -1  -8 -20       28.70       33.02      6.34 o
   0  -8 -20      163.62      181.44     11.67 o
   1  -8 -20      360.74      342.53     16.01 o
   2  -8 -20       60.32       47.36      6.67 o
   3  -8 -20       16.14       20.35      4.67 o
  -2  -7 -20        8.56        6.67      4.34 o
  -1  -7 -20       53.55       45.36      7.00 o
   0  -7 -20      324.50      300.84     14.68 o
   1  -7 -20       10.91       11.34      4.00 o
   2  -7 -20      118.14      124.41      8.67 o
   3  -7 -20       20.30       25.35      4.67 o
  -3  -6 -20       22.42       32.69      6.34 o
  -2  -6 -20      179.47      192.45     12.01 o
  -1  -6 -20        8.02        9.34      4.00 o
   0  -6 -20        6.43       10.01      4.00 o
   1  -6 -20       17.56       12.01      4.00 o
   2  -6 -20        3.98        1.33      3.00 o
   3  -6 -20       41.66       41.36      5.67 o
   6  -6 -20      127.22      134.08     10.34 o
  -3  -5 -20      662.71      659.05     24.68 o
  -2  -5 -20       85.59       81.71      8.67 o
  -1  -5 -20       67.21       67.71      7.67 o
   0  -5 -20      167.68      175.10     10.34 o
   1  -5 -20       37.96       40.36      5.67 o
   2  -5 -20      209.48      197.45     10.34 o
   3  -5 -20      105.89      105.73      7.34 o
   5  -5 -20       31.74       28.02      5.67 o
   6  -5 -20      135.42      148.75     10.67 o
  -4  -4 -20       16.47       19.01      5.34 o
  -3  -4 -20      161.79      180.10     11.34 o
  -2  -4 -20       16.99       22.35      5.00 o
  -1  -4 -20        4.22        5.00      3.34 o
   0  -4 -20       94.37       92.05      7.34 o
   1  -4 -20       15.74       13.67      3.67 o
   2  -4 -20       49.66       51.70      5.67 o
   3  -4 -20      227.92      245.14     10.67 o
   4  -4 -20      167.82      163.76     10.34 o
   5  -4 -20      102.29      101.06      8.34 o
   6  -4 -20      227.94      235.80     13.01 o
  -4  -3 -20       10.68       19.01      5.00 o
  -3  -3 -20       61.24       58.70      7.34 o
  -2  -3 -20       13.90       12.67      4.00 o
  -1  -3 -20       98.20       87.72      7.34 o
   0  -3 -20       83.56       83.72      6.67 o
   1  -3 -20       41.05       48.70      5.67 o
   2  -3 -20      164.20      180.77      9.01 o
   3  -3 -20        5.12        6.34      2.67 o
   4  -3 -20      285.94      277.49     13.34 o
   5  -3 -20      512.83      485.62     19.01 o
   6  -3 -20        9.96        9.67      4.00 o
  -4  -2 -20       54.77       60.37      7.67 o
  -3  -2 -20      273.13      256.15     13.01 o
  -2  -2 -20       49.59       47.03      6.00 o
  -1  -2 -20       41.73       47.03      6.00 o
   0  -2 -20       64.13       55.03      6.00 o
   1  -2 -20       51.80       49.36      5.67 o
   2  -2 -20      517.07      519.97     16.34 o
   3  -2 -20       37.47       31.35      5.00 o
   4  -2 -20       16.35       12.34      3.67 o
   5  -2 -20       51.95       49.36      6.67 o
   6  -2 -20       38.65       37.36      6.34 o
  -5  -1 -20       15.75       23.68      6.00 o
  -4  -1 -20      386.16      409.57     17.68 o
  -3  -1 -20       10.02       12.34      4.00 o
  -2  -1 -20       97.98       91.39      7.34 o
  -1  -1 -20        2.02        1.67      2.67 o
   0  -1 -20       85.61       71.71      6.00 o
   1  -1 -20      253.65      251.48     11.01 o
   2  -1 -20      147.98      156.76      8.00 o
   3  -1 -20       84.63       87.72      7.00 o
   4  -1 -20       90.78       87.72      7.34 o
   5  -1 -20       11.06       12.34      4.00 o
   6  -1 -20      225.05      234.47     12.67 o
  -5   0 -20      122.33      151.75     10.67 o
  -4   0 -20       14.70       14.34      4.34 o
  -3   0 -20       21.24       19.34      4.67 o
  -2   0 -20       15.60       12.34      3.67 o
  -1   0 -20        3.33       -0.33      2.33 o
   0   0 -20      262.06      253.81     11.34 o
   1   0 -20       89.71       92.39      6.34 o
   2   0 -20      644.54      629.45     13.65 o
   3   0 -20      122.56      114.73      7.67 o
   4   0 -20      193.99      189.78     10.34 o
   5   0 -20      217.17      228.47     12.01 o
   6   0 -20       44.03       45.36      6.67 o
  -5   1 -20       43.99       56.70      7.67 o
  -4   1 -20       98.21      104.06      8.67 o
  -3   1 -20        8.60        5.00      3.34 o
  -2   1 -20       11.55        8.67      3.34 o
  -1   1 -20      126.77       90.39      7.00 o
   0   1 -20      158.25      140.08      8.34 o
   1   1 -20       46.17       43.69      5.00 o
   2   1 -20       82.87       87.11      4.67 o
   3   1 -20       86.48       86.38      6.67 o
   4   1 -20      255.54      259.15     12.01 o
   5   1 -20       35.43       25.01      5.00 o
   6   1 -20      101.73      111.40      9.01 o
  -5   2 -20      498.03      563.66     22.01 o
  -4   2 -20       23.71       32.35      5.67 o
  -3   2 -20       62.16       95.06      8.00 o
  -2   2 -20       63.70       45.69      6.00 o
  -1   2 -20        9.55        8.00      3.00 o
   0   2 -20        6.51        5.34      3.00 o
   1   2 -20      132.24      134.41      7.67 o
   2   2 -20      139.66      145.04      5.54 o
   3   2 -20       90.08       89.39      6.67 o
   4   2 -20       44.34       47.69      6.00 o
   5   2 -20       26.51       21.01      4.67 o
   6   2 -20        7.62        6.00      3.67 o
  -5   3 -20       45.67       38.36      6.67 o
  -4   3 -20      109.64      112.73      9.01 o
  -3   3 -20      152.89      157.09     10.01 o
  -2   3 -20       47.35       35.35      5.67 o
  -1   3 -20       75.96       71.37      7.00 o
   0   3 -20       35.88       47.69      5.67 o
   1   3 -20      408.25      415.58     14.68 o
   2   3 -20       18.74       16.50      2.47 o
   3   3 -20      123.28      119.07      8.00 o
   4   3 -20       38.17       31.35      5.00 o
   5   3 -20       75.64       59.03      7.34 o
   6   3 -20      286.48      319.52     15.34 o
  -5   4 -20       35.12       39.36      6.67 o
  -4   4 -20       16.62       17.34      4.67 o
  -3   4 -20       41.91       39.36      6.00 o
  -2   4 -20       97.27       76.04      7.67 o
  -1   4 -20       20.72       17.68      4.00 o
   0   4 -20      192.29      211.46     10.67 o
   1   4 -20      174.70      163.43      8.67 o
   2   4 -20       48.58       46.69      5.34 o
   3   4 -20       69.45       70.04      6.67 o
   4   4 -20      137.07      142.75      9.01 o
   5   4 -20       38.15       43.69      6.34 o
  -5   5 -20       39.49       39.36      6.67 o
  -4   5 -20      121.80      141.13     11.01 o
  -3   5 -20      399.88      415.44     11.35 o
  -2   5 -20       98.73       95.06      7.67 o
  -1   5 -20       12.44        2.33      3.00 o
   0   5 -20       70.46       72.71      7.34 o
   1   5 -20       25.49       24.35      4.34 o
   3   5 -20      265.33      268.82     11.67 o
   4   5 -20        9.65       13.01      4.00 o
   5   5 -20      146.22      153.42     10.01 o
  -4   6 -20       57.77       79.36      5.69 o
  -3   6 -20       17.94       30.05      3.69 o
  -2   6 -20        0.23        2.33      3.00 o
  -4   7 -20        1.50        2.33      3.00 o
  -3   7 -20       86.79       96.72      7.67 o
  -4   8 -20      173.24      182.44     10.67 o
  -3   8 -20       17.11       14.68      4.34 o
  -3   9 -20      108.68      131.08      9.34 o
   1 -10 -19       74.32       70.71      8.34 o
   2 -10 -19      121.60      132.08     10.01 o
   3 -10 -19        5.68        7.34      4.00 o
  -1  -9 -19       11.99        8.34      4.34 o
   0  -9 -19       88.09       80.71      9.01 o
   1  -9 -19        5.65        4.67      3.67 o
   2  -9 -19      143.84      147.42     10.01 o
   3  -9 -19      116.03      127.74      9.01 o
  -2  -8 -19      130.61      168.10     11.67 o
  -1  -8 -19       34.09       29.35      6.00 o
   0  -8 -19       52.93       49.36      7.00 o
   1  -8 -19      942.05      898.86     28.68 o
   2  -8 -19        7.57       13.01      4.00 o
   3  -8 -19        0.47       -2.00      2.33 o
  -3  -7 -19       16.62       18.34      5.34 o
  -2  -7 -19       30.04       22.01      5.34 o
  -1  -7 -19      125.41      132.41     10.01 o
   0  -7 -19      172.05      167.10     10.34 o
   1  -7 -19      128.43      107.06      8.34 o
   2  -7 -19       40.30       45.03      6.00 o
   3  -7 -19       72.54       81.71      6.67 o
   6  -7 -19       12.98       15.01      5.00 o
  -3  -6 -19       77.12       68.04      8.34 o
  -2  -6 -19       55.81       65.04      7.67 o
  -1  -6 -19       62.38       60.70      7.34 o
   0  -6 -19        7.66        6.34      3.34 o
   1  -6 -19       88.16       93.72      7.34 o
   2  -6 -19       71.99       75.38      6.34 o
   3  -6 -19        3.86        3.00      2.67 o
   5  -6 -19       52.99       57.03      7.34 o
   6  -6 -19       55.56       56.37      7.67 o
  -4  -5 -19       65.53       72.71      9.01 o
  -3  -5 -19      253.94      265.15     14.01 o
  -2  -5 -19       82.27      103.39      8.67 o
  -1  -5 -19      143.89      154.42     10.01 o
   0  -5 -19      135.38      130.74      9.01 o
   1  -5 -19      124.44      112.40      7.67 o
   2  -5 -19      205.16      186.44     10.01 o
   3  -5 -19        7.09        7.34      3.00 o
   5  -5 -19      105.98      113.73      8.67 o
   6  -5 -19       96.03      104.06     10.01 o
  -4  -4 -19      207.97      192.78     12.01 o
  -3  -4 -19       94.35       98.72      9.67 o
  -2  -4 -19        4.29       11.01      4.00 o
  -1  -4 -19       18.18       20.01      4.34 o
   0  -4 -19      231.07      243.48     11.67 o
   1  -4 -19      216.92      202.78     10.01 o
   2  -4 -19      148.62      131.41      8.00 o
   3  -4 -19      161.00      166.10      8.34 o
   4  -4 -19       59.25       48.70      6.34 o
   5  -4 -19      199.96      239.81     12.34 o
   6  -4 -19      385.97      409.57     17.68 o
   7  -4 -19        1.12        3.34      4.00 o
  -5  -3 -19       17.05       26.35      6.00 o
  -4  -3 -19       42.22       38.36      6.34 o
  -3  -3 -19      224.86      231.47     12.34 o
  -2  -3 -19       82.98       86.38      8.34 o
  -1  -3 -19       11.20       16.68      4.00 o
   0  -3 -19      298.74      276.16     12.01 o
   1  -3 -19      146.31      130.41      7.67 o
   2  -3 -19      256.73      253.15     10.67 o
   3  -3 -19       34.75       31.30      3.13 o
   4  -3 -19      262.57      255.15     12.34 o
   5  -3 -19      395.32      393.23     16.34 o
   6  -3 -19       71.58       69.71      8.00 o
   7  -3 -19      199.86      233.47     13.01 o
  -5  -2 -19      192.94      182.77     11.67 o
  -4  -2 -19       23.84       34.35      6.00 o
  -3  -2 -19      225.07      239.81     12.34 o
  -2  -2 -19       11.12       15.68      4.00 o
  -1  -2 -19       24.18       27.02      4.67 o
   0  -2 -19      348.21      281.83     12.01 o
   1  -2 -19       83.10       84.72      6.00 o
   2  -2 -19      496.40      439.92     15.01 o
   3  -2 -19      551.43      545.90     21.68 o
   4  -2 -19        3.04       -3.00      2.33 o
   5  -2 -19       12.36       12.01      4.00 o
   6  -2 -19       77.53       77.04      8.34 o
   7  -2 -19      168.58      187.78     12.01 o
  -5  -1 -19        0.98        5.67      3.34 o
  -4  -1 -19       72.76       66.37      7.67 o
  -3  -1 -19       80.02       78.38      8.00 o
  -2  -1 -19      431.49      378.55     15.34 o
  -1  -1 -19       91.18       78.38      6.34 o
   0  -1 -19       51.91       46.36      5.34 o
   1  -1 -19      363.71      344.20     13.01 o
   2  -1 -19      314.74      295.17     11.01 o
   3  -1 -19      167.64      158.09      9.01 o
   4  -1 -19       20.56       23.68      4.34 o
   5  -1 -19       27.58       33.69      5.67 o
   6  -1 -19       55.02       55.03      7.00 o
   7  -1 -19      280.34      314.18     15.68 o
  -5   0 -19       28.52       26.68      5.67 o
  -4   0 -19       10.32        9.67      3.67 o
  -3   0 -19       36.22       30.68      5.34 o
  -2   0 -19       96.37      135.41      8.67 o
  -1   0 -19       86.01       94.39      7.00 o
   0   0 -19        2.89        7.67      2.67 o
   1   0 -19      317.10      292.84     11.34 o
   2   0 -19      190.07      184.73      8.00 o
   3   0 -19        2.02        6.00      2.67 o
   4   0 -19       33.84       46.69      6.00 o
   5   0 -19       92.08       88.72      8.34 o
   6   0 -19        7.80        5.67      3.67 o
   7   0 -19       65.77       57.70      7.67 o
  -5   1 -19       85.52       92.05      9.34 o
  -4   1 -19      182.88      202.78     11.67 o
  -3   1 -19       26.83       28.02      5.00 o
  -2   1 -19        9.46        0.00      2.33 o
  -1   1 -19       13.22        7.00      2.67 o
   0   1 -19      157.86      121.07      7.34 o
   1   1 -19       64.88       68.04      5.34 o
   2   1 -19      153.78      148.86      5.41 o
   3   1 -19      136.37      141.42      8.34 o
   4   1 -19      143.43      138.41      8.67 o
   5   1 -19       12.51       12.01      3.67 o
   6   1 -19       21.10       15.34      4.67 o
  -5   2 -19      138.60      156.09     10.67 o
  -4   2 -19       25.49       35.35      5.67 o
  -3   2 -19        6.58        4.34      3.00 o
  -2   2 -19       85.30       70.71      7.00 o
  -1   2 -19      199.39      184.11      9.67 o
   0   2 -19       23.10       22.01      4.00 o
   1   2 -19      505.89      507.96     16.01 o
   2   2 -19       46.62       46.71      4.00 o
   3   2 -19       85.36       90.05      6.67 o
   4   2 -19       10.16       17.68      4.00 o
   5   2 -19      113.31      123.07      8.67 o
   6   2 -19        5.22        7.67      3.67 o
  -5   3 -19        4.39        1.00      3.34 o
  -4   3 -19        3.51        1.33      3.00 o
  -3   3 -19       74.45       72.63      4.38 o
  -2   3 -19       10.41        8.34      3.34 o
  -1   3 -19       50.96       50.36      6.00 o
   0   3 -19       33.34       43.69      5.34 o
   1   3 -19      611.57      611.69     13.07 o
   2   3 -19       63.91       69.34     12.84 o
   3   3 -19       60.24       56.03      6.00 o
   4   3 -19       24.11       26.35      4.67 o
   5   3 -19       10.31        7.34      3.34 o
   6   3 -19      243.54      256.48     13.34 o
  -5   4 -19       20.60       15.01      4.67 o
  -4   4 -19       38.81       36.35      5.67 o
  -3   4 -19       29.70       46.19      5.34 o
  -2   4 -19      132.08      137.59      5.60 o
  -1   4 -19      191.34      183.77      9.67 o
   0   4 -19      369.51      352.54     13.67 o
   1   4 -19        1.19        2.16      1.76 o
   2   4 -19      286.64      272.94      7.78 o
   3   4 -19       14.67       17.68      3.67 o
   4   4 -19       77.72       78.71      7.67 o
   5   4 -19       99.45      107.40      8.34 o
   6   4 -19        2.11        1.67      3.34 o
  -5   5 -19       98.66      113.07      9.34 o
  -4   5 -19        0.38        0.00      2.00 o
  -3   5 -19      199.48      212.62      7.60 o
  -2   5 -19       73.98       72.58      4.49 o
  -1   5 -19      136.05      144.42      8.67 o
   0   5 -19      840.00      815.14     24.35 o
   1   5 -19      279.83      290.84     12.01 o
   2   5 -19      265.20      264.15     11.01 o
   3   5 -19      546.40      582.01     18.34 o
   4   5 -19       41.89       35.69      5.34 o
   5   5 -19      119.99      133.41      9.34 o
  -5   6 -19        5.70        3.83      2.47 o
  -4   6 -19        8.47        9.11      4.84 o
  -3   6 -19       70.46       88.25      5.36 o
  -2   6 -19       76.88       63.04      6.34 o
   4   6 -19      249.33      263.49     12.34 o
   5   6 -19       12.24       23.35      5.34 o
  -5   7 -19       27.86       32.90      6.67 o
  -4   7 -19        1.13        4.60      2.32 o
  -3   7 -19      241.95      224.13     11.34 o
  -2   7 -19       13.49       13.34      3.67 o
  -4   8 -19       34.73       38.36      6.00 o
  -3   8 -19      101.55      111.73      8.00 o
  -2   8 -19       84.16       90.39      7.00 o
  -3   9 -19       60.68       81.71      8.00 o
   0 -10 -18       51.49       56.37      7.67 o
   1 -10 -18       64.35       74.71      8.34 o
   2 -10 -18      127.69      139.41     10.01 o
   3 -10 -18       28.68       17.68      5.00 o
   4 -10 -18      158.31      175.10     10.67 o
  -2  -9 -18        3.39        2.67      3.67 o
  -1  -9 -18      127.73      142.42     10.67 o
   0  -9 -18       40.18       50.03      7.34 o
   1  -9 -18        9.99        9.67      4.34 o
   2  -9 -18      137.47      127.07      9.01 o
   3  -9 -18       23.86       18.34      4.67 o
  -2  -8 -18       16.91       20.01      5.34 o
  -1  -8 -18       96.77      125.07      9.67 o
   0  -8 -18      131.50      138.08     10.01 o
   1  -8 -18      574.68      541.98     20.01 o
   2  -8 -18      196.99      197.11     11.01 o
   3  -8 -18      115.65      115.40      8.34 o
  -3  -7 -18       19.78       20.35      5.34 o
  -2  -7 -18       96.00      112.73      9.34 o
  -1  -7 -18       35.70       38.69      6.34 o
   0  -7 -18       66.43       74.71      7.67 o
   1  -7 -18      199.10      180.77     10.34 o
   2  -7 -18       95.30       83.38      7.00 o
   3  -7 -18      117.39      117.07      8.00 o
   6  -7 -18       20.16       23.01      5.34 o
  -4  -6 -18       34.17       31.69      6.34 o
  -3  -6 -18       20.13       25.35      5.67 o
  -2  -6 -18      313.86      294.84     14.34 o
  -1  -6 -18       37.73       32.35      5.67 o
   0  -6 -18      114.88      109.06      8.00 o
   1  -6 -18      140.57      155.42      9.01 o
   2  -6 -18       66.47       60.03      6.34 o
   3  -6 -18      136.39      130.08      8.00 o
   5  -6 -18       40.09       43.69      6.34 o
   6  -6 -18       85.94       82.05      8.67 o
  -4  -5 -18      108.21      121.40     10.01 o
  -3  -5 -18       56.91       56.37      7.34 o
  -2  -5 -18       23.91       26.68      5.34 o
  -1  -5 -18      369.20      377.22     15.34 o
   0  -5 -18       62.03       70.37      7.00 o
   1  -5 -18       22.61       25.01      4.34 o
   2  -5 -18        4.09        5.34      2.67 o
   3  -5 -18       11.27        5.34      2.67 o
   4  -5 -18       96.11       76.38      7.67 o
   5  -5 -18      216.09      226.13     12.01 o
   6  -5 -18        8.37       10.01      4.00 o
   7  -5 -18        6.51        2.00      3.67 o
  -5  -4 -18       43.05       41.02      7.00 o
  -4  -4 -18       41.77       45.36      6.67 o
  -3  -4 -18        9.43        8.34      4.00 o
  -2  -4 -18       64.03       63.37      7.00 o
  -1  -4 -18       39.79       45.36      6.00 o
   0  -4 -18       41.87       41.02      5.34 o
   1  -4 -18      417.41      390.23     14.68 o
   2  -4 -18        4.42        7.67      2.67 o
   3  -4 -18       34.91       36.02      4.34 o
   4  -4 -18      234.15      228.80     11.34 o
   5  -4 -18      350.98      363.21     15.68 o
   6  -4 -18      558.26      561.33     20.68 o
   7  -4 -18        1.66        2.67      3.34 o
  -5  -3 -18        9.39       10.67      4.34 o
  -4  -3 -18      137.93      142.75     10.01 o
  -3  -3 -18       13.50       14.01      4.00 o
  -2  -3 -18        3.47        2.67      3.00 o
  -1  -3 -18      375.59      331.86     14.01 o
   0  -3 -18      503.69      469.94     16.68 o
   1  -3 -18     1142.36     1131.99     30.35 o
   2  -3 -18      254.03      224.80     10.01 o
   3  -3 -18       36.98       38.30      3.37 o
   4  -3 -18      179.98      197.78     10.34 o
   5  -3 -18      290.54      292.84     13.67 o
   6  -3 -18        2.49        5.34      3.34 o
   7  -3 -18       13.44        7.67      4.00 o
  -5  -2 -18       42.83       55.03      7.34 o
  -4  -2 -18       19.99       21.35      5.00 o
  -3  -2 -18      193.30      187.44     10.67 o
  -2  -2 -18       27.48       38.36      5.34 o
  -1  -2 -18      167.35      128.07      8.00 o
   0  -2 -18       99.55       99.39      6.67 o
   1  -2 -18      249.35      238.81     10.34 o
   2  -2 -18     1541.88     1499.87     37.02 o
   3  -2 -18      479.10      465.95     10.87 o
   4  -2 -18        4.99        5.34      3.00 o
   5  -2 -18      104.62       98.39      7.67 o
   6  -2 -18      115.65      117.74      9.01 o
   7  -2 -18      190.73      202.78     12.34 o
  -5  -1 -18        7.78        4.67      3.67 o
  -4  -1 -18       62.55       62.70      7.34 o
  -3  -1 -18       29.24       36.02      5.34 o
  -2  -1 -18      125.62      104.06      7.67 o
  -1  -1 -18       48.97       22.01      4.00 o
   0  -1 -18      192.77      200.78      9.67 o
   1  -1 -18      971.94      968.90     26.35 o
   2  -1 -18      509.72      486.00     11.05 o
   3  -1 -18      289.55      291.28      7.93 o
   4  -1 -18      279.84      268.82     12.34 o
   5  -1 -18       82.60       86.72      7.34 o
   6  -1 -18      129.56      130.74      9.34 o
   7  -1 -18        3.87        7.34      4.00 o
  -6   0 -18       11.07       13.67      4.34 o
  -5   0 -18        5.07        4.67      3.34 o
  -4   0 -18       69.03       64.37      7.34 o
  -3   0 -18      237.46      238.81     11.67 o
  -2   0 -18      284.30      262.15     12.01 o
  -1   0 -18      102.57       82.38      6.67 o
   0   0 -18      248.49      231.13     10.34 o
   1   0 -18       41.44       48.70      5.00 o
   2   0 -18     1298.47     1263.52     22.64 o
   3   0 -18       67.97       87.38      6.34 o
   4   0 -18      127.17      122.40      8.00 o
   5   0 -18      110.67      102.06      7.67 o
   6   0 -18       50.12       50.03      6.67 o
   7   0 -18        1.03        1.00      3.34 o
  -6   1 -18       17.51       18.34      5.00 o
  -5   1 -18      172.33      162.09     10.67 o
  -4   1 -18      286.58      281.50     13.67 o
  -3   1 -18        5.55        6.34      3.00 o
  -2   1 -18      148.14      108.40      7.67 o
  -1   1 -18       54.59       51.70      5.67 o
   0   1 -18       25.21       22.68      3.67 o
   1   1 -18       29.78       28.02      4.00 o
   2   1 -18      241.21      243.42      6.93 o
   3   1 -18       63.77       70.71      6.67 o
   4   1 -18       45.48       53.03      6.00 o
   5   1 -18        0.02       -0.33      2.67 o
   6   1 -18       48.18       55.37      7.00 o
   7   1 -18       17.36       19.01      5.00 o
  -6   2 -18       23.27       27.35      6.00 o
  -5   2 -18      106.17       87.72      8.67 o
  -4   2 -18       10.51       17.68      4.34 o
  -3   2 -18      123.88      110.73      8.00 o
  -2   2 -18      308.42      268.16     12.01 o
  -1   2 -18       55.72       56.37      6.00 o
   0   2 -18       80.52       82.71      6.00 o
   1   2 -18      105.66       88.12      8.84 o
   2   2 -18      419.77      413.76      9.66 o
   3   2 -18      178.67      169.77      9.01 o
   4   2 -18       24.61       20.68      4.34 o
   5   2 -18       14.65       10.67      3.67 o
   6   2 -18       28.20       40.36      6.34 o
   7   2 -18       91.92      113.40     10.67 o
  -6   3 -18       29.45       29.68      6.00 o
  -5   3 -18        3.18        5.00      3.67 o
  -4   3 -18        4.28        1.00      3.00 o
  -3   3 -18       34.08       41.24      3.60 o
  -2   3 -18      104.57       96.06      7.34 o
  -1   3 -18       12.32       10.34      3.34 o
   0   3 -18      131.80      117.40      7.34 o
   1   3 -18     2814.16     2760.11     43.97 o
   2   3 -18       81.09       78.09      3.89 o
   3   3 -18       27.77       27.35      4.34 o
   4   3 -18      162.09      159.43      9.01 o
   5   3 -18       21.40       24.68      4.67 o
   6   3 -18      158.11      146.75     10.01 o
  -6   4 -18       54.90       80.71      9.01 o
  -5   4 -18       86.93       85.38      8.67 o
  -4   4 -18      160.38      165.30      6.55 o
  -3   4 -18       14.63        9.17      2.23 o
  -2   4 -18      307.63      292.99      8.55 o
  -1   4 -18      301.55      267.49     11.67 o
   0   4 -18      150.93      160.43      8.34 o
   1   4 -18     1109.83     1114.25     19.92 o
   2   4 -18       18.94       23.86      2.59 o
   3   4 -18      204.87      216.79     10.01 o
   4   4 -18       97.70       99.72      7.34 o
   5   4 -18      100.35       89.72      8.67 o
   6   4 -18        9.72        8.67      4.34 o
  -5   5 -18       68.41       77.84      6.67 o
  -4   5 -18       14.17       17.30      4.50 o
  -3   5 -18        7.94        7.69      2.23 o
  -2   5 -18      167.08      176.20      7.34 o
   2   5 -18      545.26      561.33     17.01 o
   3   5 -18      123.62      129.74      7.67 o
   4   5 -18       56.49       51.36      6.00 o
   5   5 -18      202.30      208.12     11.34 o
   6   5 -18       38.61       42.69      6.67 o
  -5   6 -18       91.28       98.15      6.50 o
  -4   6 -18      201.77      211.91      7.98 o
  -3   6 -18       79.36       99.72      7.00 o
  -2   6 -18      155.45      166.43      8.67 o
   3   6 -18      856.82      895.85     25.35 o
   4   6 -18      117.99      120.74      8.00 o
   5   6 -18       12.07        8.00      4.00 o
  -5   7 -18        7.42        7.71      3.50 o
  -4   7 -18       64.78       72.04      7.34 o
  -3   7 -18      648.80      651.05     21.01 o
  -2   7 -18       90.45       78.71      7.34 o
  -5   8 -18       32.19       31.69      5.67 o
  -4   8 -18       30.32       32.69      5.34 o
  -3   8 -18       62.70       71.37      7.34 o
  -2   8 -18       27.43       23.35      4.67 o
  -4   9 -18       27.53       30.68      5.67 o
  -3   9 -18       16.07       28.02      5.00 o
  -2   9 -18      155.70      171.43      9.67 o
  -3  10 -18       23.07       36.02      6.00 o
   1 -11 -17      140.92      133.74     10.34 o
   2 -11 -17        7.58       15.68      4.67 o
   3 -11 -17       95.30      126.41      9.67 o
  -1 -10 -17      215.67      217.46     13.34 o
   0 -10 -17       24.05       19.01      5.00 o
   1 -10 -17      225.79      214.79     12.34 o
   2 -10 -17       15.54       15.68      4.67 o
   3 -10 -17        6.45        1.67      3.00 o
   4 -10 -17       94.90       97.72      8.34 o
  -2  -9 -17       19.51       15.34      5.00 o
  -1  -9 -17       25.05       22.01      5.34 o
   0  -9 -17      283.99      292.17     14.34 o
   1  -9 -17       22.34       29.35      5.67 o
   2  -9 -17        7.64        4.00      3.34 o
   3  -9 -17       45.36       69.37      7.34 o
   4  -9 -17       56.43       53.03      6.34 o
  -3  -8 -17       16.31       24.68      5.67 o
  -2  -8 -17       81.53       79.38      8.67 o
  -1  -8 -17      119.81      123.07      9.67 o
   0  -8 -17       28.91       28.35      5.34 o
   1  -8 -17      561.73      513.97     19.01 o
   2  -8 -17       95.87       93.72      7.34 o
   3  -8 -17       49.70       43.03      5.67 o
   4  -8 -17       66.37       75.04      7.00 o
  -4  -7 -17       29.82       23.68      5.67 o
  -3  -7 -17       78.84       79.71      8.67 o
  -2  -7 -17        5.16        8.00      4.00 o
  -1  -7 -17        7.51        5.00      3.34 o
   0  -7 -17      233.60      237.14     12.01 o
   1  -7 -17       92.65       89.72      7.34 o
   2  -7 -17       58.78       58.03      6.34 o
   3  -7 -17       86.11       98.39      7.00 o
   4  -7 -17       20.20       16.01      3.67 o
   6  -7 -17      147.61      158.09     10.34 o
  -4  -6 -17      166.60      167.76     11.34 o
  -3  -6 -17      156.36      148.09     10.34 o
  -2  -6 -17      152.70      151.75     10.01 o
  -1  -6 -17        3.89        2.33      3.00 o
   0  -6 -17      335.35      330.86     14.01 o
   1  -6 -17       17.58       20.68      4.00 o
   2  -6 -17       72.41       63.37      6.34 o
   3  -6 -17        3.85        2.33      2.67 o
   5  -6 -17       52.84       56.37      6.67 o
   6  -6 -17       92.92      102.73      8.34 o
   7  -6 -17      112.17      131.74      9.67 o
  -5  -5 -17      210.01      226.47     13.34 o
  -4  -5 -17       53.66       53.36      7.34 o
  -3  -5 -17       33.35       27.35      5.67 o
  -2  -5 -17       30.42       27.68      5.00 o
  -1  -5 -17       18.05       25.68      4.67 o
   0  -5 -17      538.26      496.29     17.68 o
   1  -5 -17      653.15      619.36     20.01 o
   2  -5 -17       99.69      102.39      7.00 o
   3  -5 -17      132.84      129.74      7.34 o
   4  -5 -17       37.45       33.69      5.34 o
   5  -5 -17      218.24      206.79     11.34 o
   6  -5 -17       34.21       43.03      6.34 o
   7  -5 -17      216.47      237.14     13.34 o
  -5  -4 -17       31.67       43.03      6.67 o
  -4  -4 -17       62.69       61.04      7.67 o
  -3  -4 -17      252.98      257.15     13.01 o
  -2  -4 -17      134.38      129.08      8.67 o
  -1  -4 -17      167.35      140.42      8.67 o
   0  -4 -17      440.78      413.24     15.34 o
   1  -4 -17      348.60      291.84     12.01 o
   2  -4 -17       55.69       60.37      5.00 o
   3  -4 -17      310.30      312.52     11.34 o
   4  -4 -17      150.71      149.09      9.01 o
   5  -4 -17      180.94      191.11     10.67 o
   6  -4 -17      512.38      525.97     19.68 o
   7  -4 -17       61.81       64.04      8.00 o
  -5  -3 -17       16.25       10.67      4.34 o
  -4  -3 -17      162.45      168.43     10.67 o
  -3  -3 -17       59.44       58.37      6.67 o
  -2  -3 -17      225.12      231.47     11.34 o
  -1  -3 -17     1396.66     1314.10     35.35 o
   0  -3 -17      968.06      883.18     25.35 o
   1  -3 -17       77.48       66.04      5.34 o
   2  -3 -17      107.30      110.73      6.67 o
   3  -3 -17      152.12      154.34     10.01 o
   4  -3 -17       73.98       66.37      6.67 o
   5  -3 -17      219.93      215.79     11.01 o
   6  -3 -17       51.09       52.03      6.67 o
   7  -3 -17       18.65       17.01      4.67 o
  -6  -2 -17        5.29        7.34      4.34 o
  -5  -2 -17       11.00       17.68      4.67 o
  -4  -2 -17       16.83       14.01      4.00 o
  -3  -2 -17      128.18      114.73      8.34 o
  -2  -2 -17      105.78      100.73      7.34 o
  -1  -2 -17      411.27      361.54     14.01 o
   0  -2 -17      360.47      365.55     13.34 o
   1  -2 -17      100.78       97.39      6.34 o
   2  -2 -17      356.39      348.20     12.01 o
   3  -2 -17     2278.44     2218.59     61.87 o
   4  -2 -17        6.80        7.00      3.00 o
   5  -2 -17       48.37       46.69      6.00 o
   6  -2 -17       20.31       22.01      4.67 o
   7  -2 -17       42.88       47.69      7.00 o
  -6  -1 -17       41.50       35.35      6.00 o
  -5  -1 -17       20.57       20.35      4.67 o
  -4  -1 -17      127.46      122.40      8.67 o
  -3  -1 -17       25.45       34.02      5.34 o
  -2  -1 -17       44.37       63.70      6.67 o
  -1  -1 -17     1570.50     1596.93     40.69 o
   0  -1 -17      259.27      235.14     10.34 o
   1  -1 -17     1052.81     1021.59     27.02 o
   2  -1 -17      104.17      105.95      4.46 o
   3  -1 -17      397.73      360.84     17.84 o
   4  -1 -17      320.93      325.19     13.34 o
   5  -1 -17       53.60       54.36      6.34 o
   6  -1 -17      146.77      148.42      9.67 o
   7  -1 -17        0.30        3.34      3.34 o
  -6   0 -17       48.24       44.03      6.67 o
  -5   0 -17        0.10       -1.67      2.67 o
  -4   0 -17      276.37      248.48     12.34 o
  -3   0 -17       78.11       87.72      7.00 o
  -2   0 -17      120.08      120.40      7.67 o
  -1   0 -17        0.28       -0.33      2.00 o
   0   0 -17      240.76      210.46      9.34 o
   1   0 -17      859.49      803.80     22.35 o
   2   0 -17      635.38      596.22     12.71 o
   3   0 -17      310.37      297.14      7.69 o
   4   0 -17      131.42      126.74      8.00 o
   5   0 -17       82.93       74.71      7.34 o
   6   0 -17       12.51       12.67      4.00 o
   7   0 -17      158.41      168.43     11.01 o
  -6   1 -17      152.39      183.11     11.34 o
  -5   1 -17       57.25       52.36      6.67 o
  -4   1 -17      419.11      382.56     15.68 o
  -3   1 -17       42.92       31.69      5.00 o
  -2   1 -17        8.29       14.34      3.34 o
  -1   1 -17       55.19       62.37      5.34 o
   0   1 -17       58.65       60.03      5.00 o
   1   1 -17      516.96      501.29     15.68 o
   2   1 -17      900.93      873.60     16.62 o
   3   1 -17      364.93      356.21     13.01 o
   4   1 -17       70.40       73.04      6.00 o
   5   1 -17       24.12       15.68      4.00 o
   6   1 -17      111.79      119.74      8.67 o
   7   1 -17       32.82       34.35      6.34 o
  -6   2 -17       16.42       16.68      5.00 o
  -5   2 -17       78.22       86.72      8.67 o
  -4   2 -17       77.05       76.38      7.67 o
  -3   2 -17       27.40       42.02      5.50 o
  -2   2 -17       62.95       60.58      3.69 o
  -1   2 -17      113.12      105.39      6.67 o
   0   2 -17      386.06      372.55     13.34 o
   1   2 -17       71.82       68.81      3.54 o
   2   2 -17     1964.94     1879.60     30.89 o
   3   2 -17      183.46      173.10      8.67 o
   4   2 -17        7.53        7.00      3.00 o
   5   2 -17       10.78        8.00      3.34 o
   6   2 -17       48.30       44.69      6.34 o
   7   2 -17      435.05      502.29     20.35 o
  -6   3 -17        3.62        6.34      4.00 o
  -5   3 -17        8.00       11.67      4.00 o
  -4   3 -17       91.80       88.57      4.80 o
  -3   3 -17       48.11       40.29      3.51 o
  -2   3 -17       38.97       40.02      5.00 o
  -1   3 -17        8.38       13.34      3.34 o
   0   3 -17      407.73      379.55     13.34 o
   1   3 -17      650.86      644.03     12.96 o
   2   3 -17       36.53       32.80      3.34 o
   3   3 -17     1245.08     1180.35     31.02 o
   4   3 -17      213.67      208.79     10.34 o
   5   3 -17       10.15       14.34      4.00 o
   6   3 -17      122.15      137.08      9.67 o
   7   3 -17       52.02       66.71      8.34 o
  -6   4 -17       53.19       62.37      8.00 o
  -5   4 -17        3.66        6.04      2.16 o
  -4   4 -17       23.51       26.55      6.50 o
  -3   4 -17       34.16       40.37      3.60 o
  -2   4 -17       20.00       15.89      3.17 o
  -1   4 -17      240.96      232.80     10.67 o
   0   4 -17      564.73      514.97     17.01 o
   1   4 -17       42.49       45.05      4.00 o
   2   4 -17      683.73      663.16     19.84 o
   3   4 -17       24.51       29.68      4.34 o
   4   4 -17      431.59      439.92     16.34 o
   5   4 -17       41.20       37.02      5.67 o
   6   4 -17       39.49       38.02      6.00 o
  -6   5 -17       57.90       54.03      7.34 o
  -5   5 -17      148.61      160.31      6.79 o
  -4   5 -17       17.94       16.87      2.80 o
  -3   5 -17       68.86       74.88      5.03 o
  -2   5 -17      192.74      198.45      9.01 o
   1   5 -17      366.85      347.20     11.67 o
   2   5 -17      206.66      207.12      9.01 o
   3   5 -17      385.43      385.56     14.01 o
   4   5 -17      220.01      207.45     10.34 o
   5   5 -17      188.05      195.78     11.01 o
   6   5 -17      189.66      206.79     11.67 o
  -6   6 -17       65.56       73.26      5.60 o
  -5   6 -17       35.22       37.11      3.99 o
  -4   6 -17       44.69       44.66      4.84 o
  -3   6 -17       14.50       12.01      3.34 o
  -2   6 -17      682.00      660.72     20.01 o
   3   6 -17      494.12      483.61     16.34 o
   4   6 -17       95.07       86.05      7.00 o
   5   6 -17        2.60        6.00      3.34 o
  -5   7 -17       16.13       21.19      3.41 o
  -4   7 -17      317.13      302.84     13.34 o
  -3   7 -17      288.01      270.49     12.01 o
  -2   7 -17       99.99       86.05      6.67 o
   5   7 -17       35.09       50.70      6.67 o
  -5   8 -17        6.70        6.00      3.34 o
  -4   8 -17        1.68        2.00      3.00 o
  -3   8 -17       32.52       30.35      5.00 o
  -2   8 -17        5.42        9.67      3.34 o
  -4   9 -17        8.38        7.00      3.67 o
  -3   9 -17        5.56        6.67      3.34 o
  -2   9 -17       50.73       57.37      6.67 o
  -4  10 -17      107.79      117.07      8.67 o
  -3  10 -17        1.20       -2.00      2.67 o
  -2  10 -17       66.32       72.38      7.67 o
   0 -11 -16       30.27       28.35      6.00 o
   1 -11 -16      150.37      171.77     11.34 o
   2 -11 -16       57.67       65.37      7.67 o
   3 -11 -16       10.70        7.34      4.34 o
   4 -11 -16       22.38       28.02      5.67 o
  -1 -10 -16       25.83       28.68      6.00 o
   0 -10 -16        4.35       -3.34      3.00 o
   1 -10 -16       28.84       23.01      5.34 o
   2 -10 -16       45.47       47.69      7.00 o
   3 -10 -16       87.74       77.38      8.00 o
   4 -10 -16        8.85        4.67      3.34 o
  -2  -9 -16      117.92      118.07      9.67 o
  -1  -9 -16       34.49       25.35      5.34 o
   0  -9 -16       32.41       32.02      5.67 o
   1  -9 -16      348.14      339.20     15.34 o
   2  -9 -16      453.64      501.29     18.68 o
   3  -9 -16      118.60      120.40      8.34 o
   4  -9 -16       23.72       25.35      4.67 o
  -3  -8 -16      103.82      133.41     10.01 o
  -2  -8 -16      122.06      119.07      9.67 o
  -1  -8 -16       72.62       66.71      7.67 o
   0  -8 -16       28.14       34.35      5.67 o
   1  -8 -16      646.17      602.35     21.01 o
   2  -8 -16      171.23      164.43      9.34 o
   3  -8 -16      104.15      106.73      7.67 o
   4  -8 -16      123.10      123.41      8.00 o
   6  -8 -16        9.54        3.00      3.34 o
  -4  -7 -16        7.04        3.00      3.67 o
  -3  -7 -16       92.99      102.73     10.01 o
  -2  -7 -16       81.87       75.38      8.00 o
  -1  -7 -16       54.22       54.36      6.67 o
   0  -7 -16        3.05       -1.00      2.67 o
   1  -7 -16       10.18        8.00      3.34 o
   2  -7 -16       99.97       91.39      7.00 o
   3  -7 -16       78.24       85.72      6.67 o
   4  -7 -16      131.79      124.41      7.67 o
   5  -7 -16      148.93      151.09      9.34 o
   6  -7 -16      140.20      149.42      9.67 o
   7  -7 -16      144.90      175.77     11.34 o
  -4  -6 -16       31.11       50.70      7.34 o
  -3  -6 -16       28.16       29.68      5.67 o
  -2  -6 -16      164.43      150.09     10.01 o
  -1  -6 -16      137.09      109.40      8.00 o
   0  -6 -16        7.61        5.00      3.00 o
   1  -6 -16     1346.61     1287.42     34.69 o
   2  -6 -16        4.81        7.00      3.00 o
   3  -6 -16       96.78       98.72      6.34 o
   4  -6 -16       65.49       60.70      5.34 o
   5  -6 -16       10.56       12.67      3.67 o
   6  -6 -16      136.87      125.07      9.01 o
   7  -6 -16       49.08       55.03      7.34 o
  -5  -5 -16       90.72      110.73      9.34 o
  -4  -5 -16        9.94       11.67      4.00 o
  -3  -5 -16       12.51       16.34      4.34 o
  -2  -5 -16        8.20        9.34      3.67 o
  -1  -5 -16        3.90       10.34      3.34 o
   0  -5 -16     5952.58     5661.29    125.41 o
   1  -5 -16      168.71      171.10      9.01 o
   2  -5 -16      544.88      532.64     17.34 o
   3  -5 -16       70.82       59.70      5.00 o
   4  -5 -16      297.51      298.51     13.01 o
   5  -5 -16      101.03       96.72      7.67 o
   6  -5 -16      115.06      113.07      8.67 o
   7  -5 -16      157.92      168.43     10.67 o
  -5  -4 -16       55.88       52.03      7.00 o
  -4  -4 -16        7.00       15.34      4.34 o
  -3  -4 -16      187.89      185.44     10.67 o
  -2  -4 -16      273.44      261.82     12.34 o
  -1  -4 -16      165.17      180.77      9.67 o
   0  -4 -16      194.36      174.10      9.01 o
   1  -4 -16      835.54      794.13     23.01 o
   2  -4 -16      160.49      156.09      7.67 o
   3  -4 -16      140.15      133.47      5.27 o
   4  -4 -16      439.60      392.56     15.01 o
   5  -4 -16       14.84       17.01      4.34 o
   6  -4 -16      339.50      346.87     15.01 o
   7  -4 -16        5.64        7.00      3.67 o
  -6  -3 -16        1.39        1.33      3.34 o
  -5  -3 -16       73.17       82.38      8.67 o
  -4  -3 -16      248.38      259.48     13.01 o
  -3  -3 -16      122.44      113.73      8.00 o
  -2  -3 -16      122.02      103.39      7.34 o
  -1  -3 -16      558.71      546.98     18.01 o
   0  -3 -16      889.57      885.18     25.35 o
   1  -3 -16      550.07      513.97     16.68 o
   2  -3 -16     1433.20     1326.77     33.02 o
   3  -3 -16      233.62      235.11      6.88 o
   4  -3 -16      269.55      242.47     11.34 o
   5  -3 -16      463.96      430.25     16.34 o
   6  -3 -16      104.21       99.06      8.00 o
   7  -3 -16       54.30       65.70      8.00 o
  -6  -2 -16       54.05       44.36      6.67 o
  -5  -2 -16       37.66       31.69      5.67 o
  -4  -2 -16       14.02        8.00      3.34 o
  -3  -2 -16      132.70      136.41      8.67 o
  -2  -2 -16       77.39       81.38      6.34 o
  -1  -2 -16      306.32      299.17     12.34 o
   0  -2 -16      334.96      346.54     12.67 o
   1  -2 -16      316.27      313.18     11.34 o
   2  -2 -16     3346.11     3278.83     51.77 o
   3  -2 -16      272.56      263.31      7.27 o
   4  -2 -16       78.85       73.38      7.00 o
   5  -2 -16      459.82      426.25     16.34 o
   6  -2 -16       70.19       57.03      7.00 o
   7  -2 -16        6.63        3.67      3.34 o
  -6  -1 -16       36.98       40.36      6.34 o
  -5  -1 -16       37.29       45.03      6.34 o
  -4  -1 -16       66.75       65.37      7.00 o
  -3  -1 -16      121.06      103.06      7.34 o
  -2  -1 -16      728.01      712.08     22.01 o
  -1  -1 -16       41.04       33.35      4.34 o
   0  -1 -16      154.68      155.76      8.00 o
   1  -1 -16      275.25      288.17     10.67 o
   2  -1 -16     1760.73     1681.37     28.41 o
   3  -1 -16      248.80      243.51      6.73 o
   4  -1 -16      325.70      276.16     12.01 o
   5  -1 -16       66.18       67.04      6.67 o
   6  -1 -16      117.65      124.74      8.67 o
   7  -1 -16       16.82        9.67      4.00 o
  -6   0 -16       28.88       34.69      6.00 o
  -5   0 -16       45.49       32.35      5.34 o
  -4   0 -16      244.09      221.80     11.34 o
  -3   0 -16       69.51       73.38      6.34 o
  -2   0 -16       26.82       29.35      4.34 o
  -1   0 -16       28.95       31.35      4.34 o
   0   0 -16        3.96        8.67      2.33 o
   1   0 -16       47.30       53.36      4.67 o
   2   0 -16       79.18       85.45      3.84 o
   3   0 -16      297.78      295.56      7.45 o
   4   0 -16       24.29       25.01      4.34 o
   5   0 -16        6.68        6.67      3.34 o
   6   0 -16      108.00      104.06      8.34 o
   7   0 -16       12.67        9.34      4.00 o
  -6   1 -16       15.81       15.01      4.67 o
  -5   1 -16      162.30      160.76     10.01 o
  -4   1 -16      403.50      423.58     16.34 o
  -3   1 -16       65.03       64.02      3.76 o
  -2   1 -16      262.75      274.52      7.21 o
  -1   1 -16      115.27      114.73      7.00 o
   0   1 -16       21.42       16.68      3.00 o
   1   1 -16     2119.23     2060.05     33.25 o
   2   1 -16      137.59      145.52      4.94 o
   3   1 -16      156.66      155.32      4.97 o
   4   1 -16      147.80      131.41      8.00 o
   5   1 -16      158.76      153.09      9.01 o
   6   1 -16      184.46      202.12     11.34 o
   7   1 -16       21.84       31.69      6.00 o
  -6   2 -16       43.57       28.02      5.34 o
  -5   2 -16       52.82       50.36      6.34 o
  -4   2 -16      100.94       99.39      4.73 o
  -3   2 -16       55.25       61.04      3.84 o
  -2   2 -16       80.76       76.51      3.84 o
  -1   2 -16       39.82       45.36      5.00 o
   0   2 -16      270.29      269.16     10.67 o
   1   2 -16      496.50      476.92     10.26 o
   2   2 -16      271.71      266.29      7.00 o
   3   2 -16      201.87      195.78      9.01 o
   4   2 -16       28.95       28.35      4.34 o
   5   2 -16      241.24      254.81     12.01 o
   6   2 -16       10.97       15.68      4.34 o
   7   2 -16       23.90       33.35      6.00 o
  -6   3 -16        9.58        6.00      3.67 o
  -5   3 -16      159.33      160.92      8.00 o
  -4   3 -16      374.44      376.36      9.92 o
  -3   3 -16      233.04      231.13     11.34 o
  -2   3 -16       41.10       37.36      3.13 o
  -1   3 -16       95.45       92.72      6.34 o
   0   3 -16      319.68      330.53     12.01 o
   1   3 -16      353.23      344.94      8.37 o
   2   3 -16       96.50       80.92      3.84 o
   3   3 -16      198.54      186.11      9.01 o
   4   3 -16      765.35      699.41     21.68 o
   5   3 -16       97.81       87.05      7.34 o
   6   3 -16      289.22      311.18     14.34 o
   7   3 -16       71.45       78.71      8.67 o
  -6   4 -16        5.55        1.67      3.34 o
  -5   4 -16       19.76       17.40      3.67 o
  -4   4 -16      222.82      223.25      7.50 o
  -3   4 -16      193.44      202.18      6.79 o
  -2   4 -16      152.99      140.70      7.00 o
   1   4 -16      234.04      213.12      8.34 o
   2   4 -16      219.79      211.12      9.01 o
   3   4 -16      104.45      106.40      6.67 o
   4   4 -16      394.40      388.56     14.68 o
   5   4 -16       50.81       50.36      6.34 o
   6   4 -16       57.08       76.04      8.34 o
  -6   5 -16       25.18       31.87      3.89 o
  -5   5 -16       40.09       39.42      3.99 o
  -4   5 -16       72.97       64.66      5.34 o
  -3   5 -16      462.64      469.61     15.34 o
  -2   5 -16      446.34      414.91     14.01 o
   1   5 -16      706.24      708.08     18.68 o
   2   5 -16      897.10      863.50     23.01 o
   3   5 -16       67.10       63.70      6.00 o
   4   5 -16      172.25      169.10      9.34 o
   5   5 -16       47.27       56.37      6.67 o
   6   5 -16      135.96      149.42     10.01 o
  -6   6 -16        0.99        1.33      2.12 o
  -5   6 -16        6.32        3.84      2.50 o
  -4   6 -16       68.36       82.71      6.67 o
  -3   6 -16      289.57      265.82     11.34 o
  -2   6 -16     1129.29     1084.96     28.68 o
   2   6 -16      159.50      158.09      7.67 o
   3   6 -16      343.25      335.20     12.67 o
   4   6 -16       38.21       31.02      4.67 o
   5   6 -16        1.82       -0.33      2.67 o
   6   6 -16       47.15       52.03      7.00 o
  -6   7 -16       61.86       72.58      5.88 o
  -5   7 -16        5.50        2.33      3.00 o
  -4   7 -16       94.22       80.05      7.34 o
  -3   7 -16        3.92        3.67      2.67 o
  -2   7 -16       22.55       19.34      4.00 o
   4   7 -16      184.03      195.11     10.01 o
   5   7 -16       20.56       32.02      5.34 o
  -5   8 -16       15.17        9.67      3.67 o
  -4   8 -16       20.93       22.35      4.67 o
  -3   8 -16       31.45       25.01      4.67 o
  -2   8 -16       15.46       24.35      4.34 o
  -5   9 -16       22.01       22.01      5.00 o
  -4   9 -16        1.06        1.67      2.67 o
  -3   9 -16       53.67       66.37      7.00 o
  -2   9 -16       63.27       75.38      7.34 o
  -4  10 -16       55.53       49.70      6.67 o
  -3  10 -16       36.66       30.02      5.34 o
  -2  10 -16       74.53       64.70      7.34 o
  -3  11 -16       76.55      100.73      9.34 o
  -2  11 -16       17.02       16.34      4.67 o
   1 -12 -15       22.97       17.34      5.00 o
   2 -12 -15       16.15       13.01      4.67 o
   3 -12 -15       56.01       65.70      8.00 o
  -1 -11 -15      173.08      181.77     12.01 o
   0 -11 -15      161.06      185.77     12.01 o
   1 -11 -15        5.32        9.01      4.34 o
   2 -11 -15       73.89       83.38      9.01 o
   3 -11 -15       62.46       56.37      7.34 o
   4 -11 -15      218.70      229.47     12.34 o
  -2 -10 -15       22.79       23.01      5.67 o
  -1 -10 -15      173.88      181.11     11.67 o
   0 -10 -15       91.79      101.06      8.67 o
   1 -10 -15       53.71       50.36      7.00 o
   2 -10 -15      892.75      918.20     28.68 o
   3 -10 -15       19.02       15.01      4.34 o
   4 -10 -15       79.39       87.05      8.34 o
  -3  -9 -15       88.44       91.05      9.67 o
  -2  -9 -15      157.66      150.42     10.67 o
  -1  -9 -15       83.62       95.06      9.01 o
   0  -9 -15      334.93      323.19     15.01 o
   1  -9 -15       15.42       20.35      4.67 o
   2  -9 -15      304.15      301.84     13.67 o
   3  -9 -15        5.74        3.34      3.00 o
   4  -9 -15       77.10       78.38      7.34 o
  -4  -8 -15      128.87      120.07     10.01 o
  -3  -8 -15       12.75       13.67      4.67 o
  -2  -8 -15        5.14        7.34      3.67 o
  -1  -8 -15       13.07       13.01      4.34 o
   0  -8 -15       28.61       32.69      5.34 o
   1  -8 -15      411.91      413.57     16.01 o
   2  -8 -15      322.06      326.19     13.67 o
   3  -8 -15       23.38       31.35      4.67 o
   4  -8 -15      126.57      141.75      8.34 o
   6  -8 -15       33.38       39.02      6.00 o
   7  -8 -15      168.49      176.10     11.01 o
  -4  -7 -15        6.57        4.67      3.67 o
  -3  -7 -15       70.33       64.37      7.67 o
  -2  -7 -15       49.91       39.02      6.00 o
  -1  -7 -15       52.04       51.36      6.34 o
   0  -7 -15      101.76       93.05      7.34 o
   1  -7 -15      894.75      862.50     25.68 o
   2  -7 -15        9.04       13.01      3.34 o
   3  -7 -15      548.48      548.32     17.68 o
   4  -7 -15      124.83      115.73      7.00 o
   5  -7 -15        1.20       -2.33      2.67 o
   6  -7 -15        5.96       13.01      4.00 o
   7  -7 -15      108.34      122.07      9.34 o
  -5  -6 -15      107.52      108.73      9.34 o
  -4  -6 -15       68.28       61.37      7.67 o
  -3  -6 -15       21.31       24.35      5.00 o
  -2  -6 -15       94.90       93.05      7.67 o
  -1  -6 -15       59.63       59.37      6.67 o
   0  -6 -15      497.16      484.95     17.68 o
   1  -6 -15      454.62      415.24     15.34 o
   2  -6 -15      330.79      316.52     12.34 o
   3  -6 -15       36.91       35.69      4.34 o
   4  -6 -15      125.21      108.06      9.84 o
   5  -6 -15       18.93       13.01      3.67 o
   6  -6 -15       47.75       56.37      6.67 o
   7  -6 -15        3.57        1.67      3.34 o
  -5  -5 -15       22.69       18.34      4.67 o
  -4  -5 -15       22.39       28.35      5.34 o
  -3  -5 -15       32.74       25.35      5.00 o
  -2  -5 -15        7.42        5.67      3.00 o
  -1  -5 -15      845.69      830.48     25.01 o
   0  -5 -15      238.59      260.48     11.34 o
   1  -5 -15      357.64      355.54     13.01 o
   2  -5 -15      118.10      116.40      7.00 o
   3  -5 -15     1342.57     1289.42     32.69 o
   4  -5 -15       13.72       14.94      2.32 o
   5  -5 -15      105.55       90.05      7.00 o
   6  -5 -15       60.74       68.37      7.34 o
   7  -5 -15       34.20       36.69      6.00 o
  -5  -4 -15      214.33      223.46     12.34 o
  -4  -4 -15       50.94       49.03      6.67 o
  -3  -4 -15      355.63      344.53     14.68 o
  -2  -4 -15      458.51      458.27     17.01 o
  -1  -4 -15       36.11       38.02      5.00 o
   0  -4 -15      416.88      408.57     14.68 o
   1  -4 -15       65.22       61.37      5.00 o
   2  -4 -15      153.59      136.08      7.34 o
   3  -4 -15     1191.63     1143.23     20.61 o
   4  -4 -15      154.91      151.42      8.67 o
   5  -4 -15       29.21       32.69      5.00 o
   6  -4 -15      362.32      351.20     15.01 o
   7  -4 -15       23.65       19.68      4.67 o
   8  -4 -15       30.09       43.36      7.00 o
  -6  -3 -15      120.22      118.40      9.34 o
  -5  -3 -15       67.80       61.70      7.34 o
  -4  -3 -15      249.90      232.80     12.01 o
  -3  -3 -15      164.68      156.42      9.34 o
  -2  -3 -15        5.49        5.00      2.67 o
  -1  -3 -15      887.83      876.84     25.01 o
   0  -3 -15       27.68       26.02      4.00 o
   1  -3 -15      441.31      440.59     14.34 o
   2  -3 -15      869.05      854.16     22.68 o
   3  -3 -15     1426.81     1407.90     33.35 o
   4  -3 -15      144.54      159.76      8.67 o
   5  -3 -15      175.73      160.43      9.34 o
   6  -3 -15       14.48       14.68      4.00 o
   7  -3 -15       53.46       56.03      7.00 o
   8  -3 -15       34.24       43.36      6.67 o
  -6  -2 -15       71.34       69.37      7.67 o
  -5  -2 -15      153.94      148.09      9.67 o
  -4  -2 -15       15.92       14.34      3.67 o
  -3  -2 -15      563.75      524.64     18.34 o
  -2  -2 -15       10.69       13.67      3.34 o
  -1  -2 -15        1.86        3.34      2.33 o
   0  -2 -15     1031.21     1063.29     28.02 o
   1  -2 -15        3.68        5.00      2.00 o
   2  -2 -15      741.44      736.38     14.49 o
   3  -2 -15      427.61      442.28     12.84 o
   4  -2 -15       10.03       11.34      3.00 o
   5  -2 -15      398.45      376.89     14.68 o
   6  -2 -15       61.75       67.71      7.34 o
   7  -2 -15      179.87      185.44     11.01 o
   8  -2 -15       38.88       51.36      7.34 o
  -6  -1 -15       88.29       85.05      8.67 o
  -5  -1 -15       14.64       15.68      4.34 o
  -4  -1 -15      120.05      113.73      8.00 o
  -3  -1 -15      152.78      134.08      8.34 o
  -2  -1 -15      227.20      240.14     10.67 o
  -1  -1 -15      498.68      529.64     16.68 o
   0  -1 -15       26.99       34.02      4.00 o
   1  -1 -15      392.46      383.89     12.67 o
   2  -1 -15      376.83      355.85      8.45 o
   3  -1 -15        8.41       11.76      1.67 o
   4  -1 -15      217.38      192.45      9.67 o
   5  -1 -15      268.44      253.15     11.67 o
   6  -1 -15        2.40        5.67      3.34 o
   7  -1 -15      101.29      115.40      9.01 o
   8  -1 -15       87.51       76.71      8.67 o
  -6   0 -15        3.10        0.00      3.00 o
  -5   0 -15        6.97        4.67      3.00 o
  -4   0 -15      299.57      275.16     12.67 o
  -3   0 -15      218.16      224.80     10.67 o
  -2   0 -15        9.45        4.53      1.36 o
  -1   0 -15       19.52        9.01      2.67 o
   0   0 -15      586.10      538.65     16.34 o
   1   0 -15      420.95      424.96     10.84 o
   2   0 -15     2258.84     2186.25     35.25 o
   3   0 -15       45.89       44.62      2.78 o
   4   0 -15      161.44      164.43      8.67 o
   5   0 -15      162.82      150.42      8.67 o
   6   0 -15        7.22        8.34      3.34 o
   7   0 -15      255.23      297.17     14.34 o
   8   0 -15       17.03       15.34      5.34 o
  -7   1 -15        1.60        0.00      3.34 o
  -6   1 -15        6.52        7.67      3.67 o
  -5   1 -15       21.03       19.34      4.34 o
  -4   1 -15      359.10      353.87     14.34 o
  -3   1 -15      156.19      174.62     19.01 o
  -2   1 -15      405.66      416.40      9.14 o
  -1   1 -15        9.28        5.67      2.33 o
   0   1 -15      118.91      119.40      6.34 o
   1   1 -15      664.14      631.70     12.50 o
   2   1 -15      149.44      155.15      6.50 o
   3   1 -15      348.39      333.49     11.51 o
   4   1 -15      495.33      472.27     16.34 o
   5   1 -15      287.34      218.79     11.01 o
   6   1 -15       32.63       37.69      6.00 o
   7   1 -15       16.96       16.34      4.67 o
  -7   2 -15       56.55       63.70      8.00 o
  -6   2 -15       37.68       43.03      6.34 o
  -5   2 -15       38.51       43.36      6.00 o
  -4   2 -15        2.12        2.82      2.00 o
  -3   2 -15       61.89       59.25      3.51 o
  -2   2 -15      137.82      149.07      5.12 o
  -1   2 -15      223.25      241.81     10.01 o
   0   2 -15      296.68      319.19     11.34 o
   1   2 -15        3.98        2.27      1.28 o
   2   2 -15      441.68      404.81      8.82 o
   3   2 -15      267.56      254.15     10.34 o
   4   2 -15      126.11      122.74      7.67 o
   5   2 -15      666.98      603.35     20.01 o
   6   2 -15       18.88       20.01      4.67 o
   7   2 -15       89.62       80.05      8.67 o
  -7   3 -15       45.81       50.70      7.34 o
  -6   3 -15        2.75        5.00      3.34 o
  -5   3 -15      326.92      338.53     14.68 o
  -4   3 -15      445.03      398.90     15.68 o
  -3   3 -15      285.95      212.35     31.02 o
  -2   3 -15      430.63      424.99      9.97 o
  -1   3 -15      167.42      168.63      5.36 o
   0   3 -15      213.64      216.79      9.01 o
   1   3 -15      396.27      391.28     10.34 o
   2   3 -15       65.52       70.86      6.17 o
   3   3 -15     1709.06     1644.96     39.69 o
   4   3 -15      243.48      226.13     10.34 o
   5   3 -15      168.59      163.09      9.34 o
   6   3 -15       65.83       60.37      7.00 o
   7   3 -15        4.65        0.33      3.34 o
  -7   4 -15       36.40       34.69      6.34 o
  -6   4 -15      112.15      109.88      5.60 o
  -5   4 -15      183.60      180.95     11.84 o
  -4   4 -15      263.01      238.74     11.84 o
  -3   4 -15        4.58        7.30      1.99 o
  -2   4 -15      154.69      166.43      7.67 o
  -1   4 -15     1168.10     1127.66     28.02 o
   1   4 -15      893.89      903.19     22.68 o
   2   4 -15      449.57      432.25     13.67 o
   3   4 -15      352.20      361.21     12.67 o
   4   4 -15      196.74      197.78      9.67 o
   5   4 -15       29.71       27.35      4.67 o
   6   4 -15       69.60       79.71      8.00 o
   7   4 -15        7.55       10.34      4.34 o
  -6   5 -15        5.09        4.16      3.00 o
  -5   5 -15       10.34        6.70      2.32 o
  -4   5 -15      156.27      139.31      7.00 o
  -3   5 -15     1433.48     1439.50     35.35 o
  -2   5 -15       12.90       17.34      3.34 o
  -1   5 -15      373.08      346.87     12.01 o
   1   5 -15     1367.70     1337.44     31.69 o
   2   5 -15      199.96      208.79      8.67 o
   3   5 -15      114.96      114.40      6.67 o
   4   5 -15       86.00       74.71      6.00 o
   5   5 -15      170.85      152.42      9.34 o
   6   5 -15      113.12      124.07      8.67 o
  -6   6 -15       41.64       33.09      3.84 o
  -5   6 -15       11.02        6.17      2.32 o
  -4   6 -15      290.56      302.84     12.34 o
  -3   6 -15      518.13      493.95     16.34 o
  -2   6 -15      189.00      199.12      9.34 o
  -1   6 -15       16.74       14.01      3.34 o
   2   6 -15      246.38      244.81      9.34 o
   3   6 -15      187.88      173.43      8.67 o
   4   6 -15       76.65       73.38      7.00 o
   5   6 -15       37.62       31.35      5.34 o
   6   6 -15      146.38      161.43     10.34 o
  -6   7 -15       41.64       39.21      4.23 o
  -5   7 -15       28.05       28.02      5.00 o
  -4   7 -15        8.20        7.67      3.34 o
  -3   7 -15      201.91      193.45      9.67 o
  -2   7 -15      140.35      129.74      7.67 o
  -1   7 -15       27.30       21.68      4.00 o
   3   7 -15      108.61       99.72      6.67 o
   4   7 -15        5.85        5.67      3.00 o
   5   7 -15        9.25       11.01      3.67 o
  -6   8 -15       30.72       46.69      6.34 o
  -5   8 -15       15.20       19.01      4.34 o
  -4   8 -15       26.25       26.68      4.67 o
  -3   8 -15        4.97        5.67      3.00 o
  -2   8 -15       24.29       31.02      4.67 o
  -1   8 -15       74.54       61.70      6.34 o
   5   8 -15       46.99       53.03      6.67 o
  -5   9 -15       11.52       13.67      4.00 o
  -4   9 -15       37.89       46.36      6.34 o
  -3   9 -15      329.44      344.87     14.34 o
  -2   9 -15       56.30       56.37      6.34 o
  -5  10 -15       41.44       47.03      6.67 o
  -4  10 -15       11.58        6.00      3.34 o
  -3  10 -15      113.08      132.74      9.01 o
  -2  10 -15      178.65      203.79     11.01 o
  -4  11 -15      219.43      259.15     13.01 o
  -3  11 -15       14.68       12.01      4.34 o
  -2  11 -15       87.21       90.05      8.34 o
  -2  12 -15       87.70       90.39      9.01 o
   0 -12 -14      156.52      155.76     11.34 o
   1 -12 -14        7.72        4.34      4.00 o
   2 -12 -14        0.04       -0.33      3.34 o
   3 -12 -14      252.05      233.80     13.34 o
   4 -12 -14       29.04       25.35      5.67 o
  -1 -11 -14       76.37       80.05      9.01 o
   0 -11 -14        7.40        6.00      4.00 o
   1 -11 -14      106.16      103.73      8.67 o
   2 -11 -14       48.75       52.36      7.00 o
   3 -11 -14      164.75      163.09     10.34 o
   4 -11 -14      116.55      110.40      8.67 o
  -2 -10 -14       55.94       44.69      7.00 o
  -1 -10 -14      125.64      133.41     10.01 o
   0 -10 -14      110.30      121.07      9.34 o
   1 -10 -14     1056.61     1047.94     31.69 o
   2 -10 -14       89.50       86.05      8.34 o
   3 -10 -14       16.94       18.01      4.67 o
   4 -10 -14        6.48       11.01      4.00 o
  -3  -9 -14       26.01       24.68      5.34 o
  -2  -9 -14      174.92      160.43     10.67 o
  -1  -9 -14       32.18       26.35      5.34 o
   0  -9 -14      147.49      143.42      9.34 o
   1  -9 -14      241.08      226.80     11.67 o
   2  -9 -14      110.85       99.39      7.67 o
   3  -9 -14       90.41       95.72      7.34 o
   4  -9 -14       71.84       65.04      6.67 o
  -4  -8 -14      160.63      175.44     11.67 o
  -3  -8 -14       30.06       25.35      5.34 o
  -2  -8 -14        1.33       -0.33      2.67 o
  -1  -8 -14      223.29      210.46     11.34 o
   0  -8 -14      269.81      255.48     12.34 o
   1  -8 -14      219.15      223.13     11.01 o
   2  -8 -14       38.56       45.03      5.67 o
   3  -8 -14        5.49        5.67      2.67 o
   4  -8 -14      125.77      120.40      7.34 o
   6  -8 -14      168.69      174.43     10.34 o
   7  -8 -14       52.10       47.36      6.67 o
  -4  -7 -14       66.09       74.71      8.34 o
  -3  -7 -14       93.61       81.05      8.34 o
  -2  -7 -14       36.72       36.69      5.67 o
  -1  -7 -14        3.34        6.34      3.00 o
   0  -7 -14      423.76      416.58     15.68 o
   1  -7 -14      144.52      135.41      8.34 o
   2  -7 -14      163.95      157.42      8.67 o
   3  -7 -14       37.47       40.36      5.00 o
   4  -7 -14      623.80      597.35     18.34 o
   5  -7 -14       32.62       29.68      5.00 o
   6  -7 -14       37.90       36.35      5.34 o
   7  -7 -14      136.06      151.75     10.01 o
  -5  -6 -14      110.11      129.74     10.01 o
  -4  -6 -14       93.46       93.72      9.01 o
  -3  -6 -14       21.91       18.34      4.34 o
  -2  -6 -14       10.70       12.34      3.67 o
  -1  -6 -14      296.31      287.17     12.67 o
   0  -6 -14       23.85       26.35      4.34 o
   1  -6 -14     2528.76     2450.09     58.70 o
   2  -6 -14      123.48      132.41      7.67 o
   3  -6 -14      496.94      449.26     15.01 o
   4  -6 -14      416.56      387.30      9.73 o
   5  -6 -14       56.21       56.37      6.34 o
   6  -6 -14      123.48      130.41      8.67 o
   7  -6 -14       23.56       21.01      5.00 o
  -5  -5 -14      105.56      113.40      9.01 o
  -4  -5 -14       48.33       58.03      7.00 o
  -3  -5 -14      361.79      367.55     15.34 o
  -2  -5 -14       52.25       50.03      6.00 o
  -1  -5 -14       86.53       89.05      6.67 o
   0  -5 -14     1426.54     1434.50     37.02 o
   1  -5 -14      198.14      185.11      9.01 o
   2  -5 -14      364.49      378.89     13.34 o
   3  -5 -14      626.60      584.34     17.34 o
   4  -5 -14      447.56      404.63      9.59 o
   5  -5 -14      173.83      162.76      9.34 o
   6  -5 -14       22.47       26.02      5.00 o
   7  -5 -14       34.90       39.02      6.34 o
   8  -5 -14       59.32       59.37      7.67 o
  -6  -4 -14      169.97      197.78     12.01 o
  -5  -4 -14      168.61      171.10     10.34 o
  -4  -4 -14       63.35       68.04      7.34 o
  -3  -4 -14      197.50      171.10     10.01 o
  -2  -4 -14      899.98      848.16     25.35 o
  -1  -4 -14       42.09       45.69      5.34 o
   0  -4 -14       93.80       77.04      5.67 o
   1  -4 -14      139.18      131.74      7.00 o
   2  -4 -14       57.16       51.03      4.34 o
   3  -4 -14      609.60      616.12     12.71 o
   4  -4 -14       15.23       19.94      6.17 o
   5  -4 -14      106.86      108.73      7.34 o
   6  -4 -14      309.10      304.84     13.67 o
   7  -4 -14        8.90       16.34      4.34 o
   8  -4 -14       78.47       78.05      8.67 o
  -6  -3 -14      207.57      190.11     11.67 o
  -5  -3 -14       13.58       14.34      4.34 o
  -4  -3 -14       64.14       69.71      7.00 o
  -3  -3 -14      682.47      664.39     21.68 o
  -2  -3 -14      149.49      131.41      8.00 o
  -1  -3 -14      666.35      688.40     21.01 o
   0  -3 -14      572.58      544.65     17.34 o
   1  -3 -14      273.40      280.83     10.34 o
   2  -3 -14      124.65      128.21      4.70 o
   3  -3 -14      137.61      145.50      5.03 o
   4  -3 -14      243.47      223.80     10.34 o
   5  -3 -14      178.66      192.11      9.67 o
   6  -3 -14      109.75      120.40      8.34 o
   7  -3 -14        6.22        4.00      3.34 o
   8  -3 -14      144.99      180.44     11.34 o
  -6  -2 -14        8.77        5.34      3.34 o
  -5  -2 -14      120.55      106.73      8.00 o
  -4  -2 -14      117.22      120.40      8.00 o
  -3  -2 -14      290.93      270.49     12.01 o
  -2  -2 -14       31.51       24.68      4.00 o
  -1  -2 -14        4.64        1.33      2.00 o
   0  -2 -14      577.67      540.65     16.68 o
   1  -2 -14      124.91      142.42      6.67 o
   2  -2 -14      414.11      413.06      9.30 o
   3  -2 -14      246.53      237.06      8.67 o
   4  -2 -14       71.19       76.38      6.00 o
   5  -2 -14      737.50      735.09     22.68 o
   6  -2 -14       77.18       82.71      7.00 o
   7  -2 -14      207.55      203.79     11.67 o
   8  -2 -14       95.52       97.06      9.67 o
  -7  -1 -14        2.96        9.67      4.00 o
  -6  -1 -14       78.30       88.05      8.67 o
  -5  -1 -14       16.48       16.01      4.00 o
  -4  -1 -14       50.84       54.70      6.34 o
  -3  -1 -14       79.20       62.04      6.00 o
  -2  -1 -14       53.53       50.87      2.62 o
  -1  -1 -14       90.50       89.39      6.00 o
   0  -1 -14      138.41      146.75      7.34 o
   1  -1 -14      680.47      617.03     17.34 o
   2  -1 -14      406.86      406.75      8.92 o
   3  -1 -14       25.98       28.11      2.40 o
   4  -1 -14      528.62      530.31     17.01 o
   5  -1 -14      241.61      191.78     10.01 o
   6  -1 -14        9.77        2.00      2.67 o
   7  -1 -14       52.28       46.36      6.67 o
   8  -1 -14       78.92       62.37      8.00 o
  -7   0 -14        0.03       -1.00      3.00 o
  -6   0 -14        2.74        2.00      2.67 o
  -5   0 -14       53.34       57.03      6.67 o
  -4   0 -14      184.00      180.10      9.67 o
  -3   0 -14      137.78      143.20      5.17 o
  -2   0 -14      103.67       90.49      3.51 o
  -1   0 -14       53.83       55.70      5.34 o
   0   0 -14      703.73      709.41     20.01 o
   1   0 -14       10.38       17.40      1.89 o
   2   0 -14      842.78      805.38     14.96 o
   3   0 -14      181.11      178.04      5.05 o
   4   0 -14      247.46      232.80     10.34 o
   5   0 -14      100.81      100.73      7.34 o
   6   0 -14       50.98       31.69      5.34 o
   7   0 -14      215.03      220.13     12.01 o
   8   0 -14        0.25       -4.00      2.67 o
  -7   1 -14       14.06       16.34      4.67 o
  -6   1 -14       16.40       17.68      4.67 o
  -5   1 -14       89.59       96.72      7.67 o
  -4   1 -14      175.66      186.71     10.17 o
  -3   1 -14      262.64      251.57     12.67 o
  -2   1 -14      525.64      552.92     11.20 o
  -1   1 -14      154.06      153.76      7.34 o
   0   1 -14      456.40      491.29     15.01 o
   1   1 -14      823.40      841.98     19.68 o
   2   1 -14      457.18      465.14      9.77 o
   3   1 -14      200.27      197.41      5.29 o
   4   1 -14     1460.13     1312.10     33.35 o
   5   1 -14       31.72       25.68      4.34 o
   6   1 -14      202.63      183.11     10.34 o
   7   1 -14       30.71       26.35      5.34 o
   8   1 -14      253.64      266.49     14.34 o
  -7   2 -14       76.60       97.06      9.34 o
  -6   2 -14       10.99        9.34      3.67 o
  -5   2 -14       67.84       59.66      4.00 o
  -4   2 -14      175.72      170.23      5.93 o
  -3   2 -14      689.85      653.04     13.34 o
  -2   2 -14      443.51      500.90     10.64 o
  -1   2 -14      148.35      144.42      7.00 o
   0   2 -14     1193.43     1203.37     30.35 o
   1   2 -14       25.49       28.61      2.23 o
   2   2 -14      253.07      265.34      6.46 o
   3   2 -14       25.05       22.41      1.97 o
   4   2 -14      382.37      334.53     12.67 o
   5   2 -14      194.12      183.11      9.67 o
   6   2 -14        4.27        4.67      3.00 o
   7   2 -14      153.78      143.42     10.01 o
  -7   3 -14      138.39      148.09     10.01 o
  -6   3 -14      167.66      191.44     11.01 o
  -5   3 -14     1191.84     1107.64     32.35 o
  -4   3 -14       34.05       40.02      4.00 o
  -3   3 -14      257.49      257.18      7.36 o
  -2   3 -14      478.59      466.72     10.34 o
  -1   3 -14        9.09       10.34      2.33 o
   1   3 -14      272.76      268.16      9.34 o
   2   3 -14       19.11       21.36      2.08 o
   3   3 -14      299.86      284.17     11.34 o
   4   3 -14      224.53      203.12      9.67 o
   5   3 -14       19.63       15.34      3.67 o
   6   3 -14       69.44       61.37      7.00 o
   7   3 -14       53.38       50.36      7.00 o
  -7   4 -14      192.17      207.79     12.01 o
  -6   4 -14      101.02      103.13      6.17 o
  -5   4 -14      128.31      125.30      5.51 o
  -4   4 -14       20.02       20.81      4.00 o
  -3   4 -14      399.63      397.56     13.01 o
  -2   4 -14      619.28      617.03     17.34 o
  -1   4 -14      704.74      728.76     19.34 o
   0   4 -14        0.83        0.67      1.33 o
   1   4 -14      797.03      764.11     19.68 o
   2   4 -14      540.46      533.98     15.68 o
   3   4 -14       13.41       11.34      3.00 o
   4   4 -14       24.04       15.68      3.34 o
   5   4 -14        4.88        4.00      2.67 o
   6   4 -14        9.37       16.34      4.34 o
   7   4 -14      232.39      256.15     13.34 o
  -7   5 -14       97.52      112.65      6.08 o
  -6   5 -14      150.47      147.10      6.46 o
  -5   5 -14       23.50       24.09      3.13 o
  -4   5 -14       59.16       56.03      5.67 o
  -3   5 -14      584.37      586.67     17.68 o
  -2   5 -14       14.50       17.68      3.34 o
  -1   5 -14      700.24      707.08     19.68 o
   0   5 -14      915.69      954.56     22.35 o
   1   5 -14      437.00      422.25     12.67 o
   2   5 -14       70.37       68.04      5.00 o
   3   5 -14       79.34       76.71      5.34 o
   4   5 -14      100.21       92.39      6.67 o
   5   5 -14       26.01       20.68      4.34 o
   6   5 -14       82.69       77.38      8.00 o
  -6   6 -14        3.66        4.49      2.32 o
  -5   6 -14       24.66       25.01      4.34 o
  -4   6 -14       12.37       14.34      3.34 o
  -3   6 -14      154.02      136.41      7.67 o
  -2   6 -14      554.06      538.31     16.68 o
  -1   6 -14       38.68       39.69      4.67 o
   1   6 -14        1.76        0.33      1.67 o
   2   6 -14       11.11        9.34      2.67 o
   3   6 -14      262.61      274.16     10.67 o
   4   6 -14       64.30       49.70      5.67 o
   5   6 -14        2.58        4.67      3.00 o
   6   6 -14        4.23        9.01      3.67 o
  -6   7 -14      116.38      111.73      8.00 o
  -5   7 -14       21.38       28.35      5.00 o
  -4   7 -14       97.13      106.40      7.34 o
  -3   7 -14       72.94       76.71      6.00 o
  -2   7 -14      302.00      316.85     12.34 o
  -1   7 -14      268.44      281.50     11.34 o
   3   7 -14       38.79       42.69      5.00 o
   4   7 -14       40.60       53.70      6.00 o
   5   7 -14       36.48       31.69      5.34 o
   6   7 -14       30.64       51.70      7.00 o
  -6   8 -14       10.18       16.01      4.34 o
  -5   8 -14       40.73       42.02      5.67 o
  -4   8 -14       75.51       90.72      7.00 o
  -3   8 -14       35.57       26.35      4.34 o
  -2   8 -14       41.93       47.36      5.67 o
  -1   8 -14       19.41       15.34      3.67 o
   4   8 -14      109.58      113.40      7.67 o
   5   8 -14       22.01       32.69      5.34 o
  -5   9 -14       73.94       66.04      7.34 o
  -4   9 -14       33.08       23.01      4.67 o
  -3   9 -14      593.86      614.02     20.01 o
  -2   9 -14       85.16       83.05      6.67 o
  -1   9 -14       83.98       90.05      7.00 o
  -5  10 -14       28.64       24.35      5.00 o
  -4  10 -14      105.70      103.06      8.00 o
  -3  10 -14      391.43      450.93     17.01 o
  -2  10 -14       85.87       79.05      7.67 o
  -4  11 -14       11.22       10.01      4.34 o
  -3  11 -14      333.65      364.55     15.68 o
  -2  11 -14      276.80      275.83     13.34 o
  -3  12 -14      353.23      370.22     16.34 o
  -2  12 -14        6.58       10.34      4.00 o
   0 -12 -13      126.73      123.74     10.01 o
   1 -12 -13       16.93        9.67      4.34 o
   2 -12 -13      285.82      302.18     15.01 o
   3 -12 -13        1.04       -3.00      3.34 o
  -2 -11 -13       12.30       15.01      5.00 o
  -1 -11 -13       15.08       21.68      5.34 o
   0 -11 -13        1.01       -1.67      3.00 o
   1 -11 -13      163.07      172.43     11.01 o
   2 -11 -13      369.62      400.57     17.01 o
   3 -11 -13       68.14       85.05      8.34 o
   4 -11 -13       13.21       17.68      4.67 o
  -3 -10 -13       53.25       58.03      7.67 o
  -2 -10 -13       10.86       11.01      4.34 o
  -1 -10 -13      177.58      185.44     11.34 o
   0 -10 -13        4.04        3.34      3.34 o
   1 -10 -13       12.07       15.34      4.34 o
   2 -10 -13      273.03      267.49     13.01 o
   3 -10 -13       32.73       39.69      6.00 o
   4 -10 -13      155.14      157.76      9.67 o
  -2  -9 -13      167.24      174.77     11.01 o
  -1  -9 -13       37.36       43.69      6.00 o
   0  -9 -13       70.80       74.38      7.67 o
   1  -9 -13      252.53      221.80     11.34 o
   2  -9 -13       27.46       29.35      5.00 o
   3  -9 -13       14.24        9.67      3.34 o
   4  -9 -13       63.80       68.37      6.67 o
   7  -9 -13       73.25       65.70      7.67 o
  -4  -8 -13      231.09      243.14     13.34 o
  -3  -8 -13        8.83        8.67      4.00 o
  -2  -8 -13       27.27       27.68      5.34 o
  -1  -8 -13      171.04      164.10     10.01 o
   0  -8 -13       26.98       27.68      4.67 o
   1  -8 -13       88.52       77.38      6.34 o
   2  -8 -13      135.15      125.41      8.00 o
   3  -8 -13      152.19      148.09      8.34 o
   4  -8 -13      131.94      123.07      7.34 o
   6  -8 -13       43.74       44.69      6.00 o
   7  -8 -13        9.99       10.01      4.00 o
  -5  -7 -13      312.61      325.19     15.68 o
  -4  -7 -13       20.70       21.68      5.34 o
  -3  -7 -13       22.51       23.35      4.67 o
  -2  -7 -13      110.24      104.39      8.00 o
  -1  -7 -13      228.52      199.78     10.67 o
   0  -7 -13      218.13      214.12     10.67 o
   1  -7 -13        2.71        1.33      2.33 o
   2  -7 -13      128.07      119.74      7.34 o
   3  -7 -13        7.10        7.00      2.67 o
   4  -7 -13     1034.04     1028.27     27.35 o
   5  -7 -13      108.04       95.06      7.00 o
   6  -7 -13       10.10       15.01      4.00 o
   7  -7 -13       90.84      109.73      8.67 o
  -5  -6 -13      270.04      296.51     14.68 o
  -4  -6 -13      286.51      289.17     14.01 o
  -3  -6 -13       35.43       38.69      5.67 o
  -2  -6 -13       63.82       58.70      6.67 o
  -1  -6 -13     1095.10     1031.27     29.68 o
   0  -6 -13      157.28      172.77      9.01 o
   1  -6 -13     1261.22     1321.10     34.35 o
   2  -6 -13      165.79      163.76      8.00 o
   3  -6 -13       11.10        9.34      2.67 o
   4  -6 -13      466.73      455.55     11.34 o
   5  -6 -13        1.46        2.33      2.33 o
   6  -6 -13      488.28      493.95     18.01 o
   7  -6 -13       97.15      104.06      8.34 o
   8  -6 -13       72.04       73.71      8.34 o
  -6  -5 -13       15.73       16.34      4.67 o
  -5  -5 -13      304.37      307.51     14.34 o
  -4  -5 -13      146.10      136.08      9.01 o
  -3  -5 -13       21.78       17.34      4.00 o
  -2  -5 -13       47.41       44.36      5.67 o
  -1  -5 -13      130.70      125.07      7.67 o
   0  -5 -13      686.05      695.07     21.01 o
   1  -5 -13       69.86       68.71      5.34 o
   2  -5 -13      388.21      374.22     12.67 o
   3  -5 -13      273.74      281.28      7.64 o
   4  -5 -13       14.07       20.45      2.40 o
   5  -5 -13      492.47      473.28     16.68 o
   6  -5 -13       28.03       18.01      4.00 o
   7  -5 -13      157.46      145.08      9.67 o
   8  -5 -13       19.29       25.01      5.34 o
  -6  -4 -13      122.89      116.73      9.01 o
  -5  -4 -13      177.21      180.44     10.67 o
  -4  -4 -13      100.22       99.39      7.67 o
  -3  -4 -13      422.11      395.23     15.34 o
  -2  -4 -13      248.77      244.48     11.01 o
  -1  -4 -13        8.97        9.01      3.00 o
   0  -4 -13      166.01      170.10      8.34 o
   1  -4 -13      290.67      300.84     11.01 o
   2  -4 -13       54.13       59.37      4.34 o
   3  -4 -13      141.89      135.87      4.80 o
   4  -4 -13       22.73       26.35      2.40 o
   5  -4 -13        3.52        4.34      2.67 o
   6  -4 -13      308.74      271.16     12.34 o
   7  -4 -13        1.53        3.67      3.34 o
   8  -4 -13      215.60      245.48     13.34 o
  -6  -3 -13      108.33      107.40      8.67 o
  -5  -3 -13       11.65        9.34      3.67 o
  -4  -3 -13      382.31      349.54     14.34 o
  -3  -3 -13       33.91       29.02      4.67 o
  -2  -3 -13      249.01      245.14     11.01 o
  -1  -3 -13      717.95      737.76     21.68 o
   0  -3 -13      751.89      762.78     21.35 o
   1  -3 -13      471.55      468.61     14.34 o
   2  -3 -13      159.21      171.40      5.41 o
   3  -3 -13        3.16        1.83      1.18 o
   4  -3 -13       55.28       51.74      3.17 o
   5  -3 -13      154.77      138.41      8.00 o
   6  -3 -13      322.99      270.82     12.34 o
   7  -3 -13      102.36      107.73      8.00 o
   8  -3 -13        8.05       12.01      4.34 o
  -7  -2 -13        4.83        4.34      3.34 o
  -6  -2 -13        3.66        6.00      3.34 o
  -5  -2 -13       59.96       54.36      6.34 o
  -4  -2 -13       72.68       71.71      7.00 o
  -3  -2 -13     1502.42     1500.21     38.69 o
  -2  -2 -13       89.70       86.38      6.00 o
  -1  -2 -13      235.26      258.82     10.34 o
   0  -2 -13      442.08      402.90     13.34 o
   1  -2 -13      497.06      487.62     14.68 o
   2  -2 -13      177.93      187.56      5.67 o
   3  -2 -13       34.15       38.80      5.17 o
   4  -2 -13       65.36       72.04      5.67 o
   5  -2 -13      150.07      148.42      8.67 o
   6  -2 -13      152.25      158.76      9.34 o
   7  -2 -13        7.83        3.67      3.34 o
   8  -2 -13       16.23       22.35      5.34 o
  -7  -1 -13       20.68       22.68      5.00 o
  -6  -1 -13       92.08       89.72      7.34 o
  -5  -1 -13      207.54      204.45     10.67 o
  -4  -1 -13      438.60      417.91     15.34 o
  -3  -1 -13      800.92      731.43     22.01 o
  -2  -1 -13      276.61      290.56      9.34 o
  -1  -1 -13      483.82      471.61     15.01 o
   0  -1 -13       71.29       78.05      5.00 o
   1  -1 -13      372.37      369.21     11.67 o
   2  -1 -13       31.76       28.24      2.50 o
   3  -1 -13       76.75       66.45      2.96 o
   4  -1 -13      159.68      132.74      7.34 o
   5  -1 -13      593.03      570.00     18.34 o
   6  -1 -13       63.86       50.70      6.00 o
   7  -1 -13       38.93       49.70      6.67 o
   8  -1 -13       10.50        3.67      3.67 o
  -7   0 -13       14.94       12.01      4.00 o
  -6   0 -13       38.38       45.03      6.34 o
  -5   0 -13       65.70       63.70      7.00 o
  -4   0 -13      123.70      114.84      9.84 o
  -3   0 -13      297.82      287.01      7.13 o
  -2   0 -13      668.53      680.20     12.81 o
  -1   0 -13       33.40       29.35      3.67 o
   0   0 -13      162.98      173.77      7.34 o
   1   0 -13      107.25      126.88      5.17 o
   2   0 -13     1129.12     1114.68     20.35 o
   3   0 -13      204.90      213.25      5.53 o
   4   0 -13        7.08       13.34      3.00 o
   5   0 -13       48.77       36.02      5.00 o
   6   0 -13       52.26       68.37      7.00 o
   7   0 -13      160.65      174.43     10.67 o
   8   0 -13       15.01       15.68      5.00 o
  -7   1 -13        6.99        4.00      3.34 o
  -6   1 -13      405.53      400.57     16.34 o
  -5   1 -13       17.72       20.32      3.00 o
  -4   1 -13     1201.32     1201.23     27.02 o
  -3   1 -13       33.42       31.52      4.00 o
  -2   1 -13      372.34      367.07     14.51 o
  -1   1 -13     1866.07     2031.28     46.36 o
   0   1 -13      150.01      162.43      7.00 o
   1   1 -13      750.99      753.98     15.18 o
   2   1 -13      374.73      389.09      9.51 o
   3   1 -13       94.62       89.96      3.27 o
   4   1 -13       26.37       27.68      4.00 o
   5   1 -13       61.53       55.37      6.00 o
   6   1 -13      127.75      116.07      8.00 o
   7   1 -13       48.59       50.36      6.67 o
   8   1 -13      159.50      168.10     11.01 o
  -7   2 -13       20.11       16.68      4.67 o
  -6   2 -13       50.37       45.36      6.00 o
  -5   2 -13      456.67      437.59     21.51 o
  -4   2 -13     1418.43     1397.29     32.02 o
  -3   2 -13      426.65      452.16     10.07 o
  -2   2 -13      247.96      271.49     10.67 o
  -1   2 -13        4.99        3.64      1.50 o
   0   2 -13     1195.54     1260.07     30.68 o
   1   2 -13       94.96       77.92      3.30 o
   2   2 -13      332.29      305.04      7.06 o
   3   2 -13       22.91       26.25      3.17 o
   4   2 -13       95.74       88.38      6.34 o
   5   2 -13       71.05       69.04      6.67 o
   6   2 -13       12.43        9.34      3.34 o
   7   2 -13       50.34       45.36      6.67 o
  -7   3 -13       19.82       24.35      5.34 o
  -6   3 -13       89.75       92.91      7.00 o
  -5   3 -13     1115.91     1078.93     23.01 o
  -4   3 -13      252.53      255.18     10.34 o
  -3   3 -13      154.30      166.06      5.60 o
  -2   3 -13      364.47      359.54     11.34 o
  -1   3 -13      266.91      290.17      9.67 o
   1   3 -13     1327.53     1324.44     31.02 o
   2   3 -13       99.64       94.39      5.34 o
   3   3 -13      246.10      247.17      6.09 o
   4   3 -13      178.53      159.43      8.34 o
   5   3 -13       15.40       15.01      3.67 o
   6   3 -13      115.05      111.73      8.00 o
   7   3 -13      163.99      163.09     10.67 o
  -7   4 -13       45.13       50.06      4.46 o
  -6   4 -13       91.89       89.33      6.67 o
  -5   4 -13      191.10      175.81      6.46 o
  -4   4 -13      272.73      265.92      7.88 o
  -3   4 -13      240.77      262.15     10.01 o
  -2   4 -13      616.14      610.36     17.34 o
  -1   4 -13      379.81      377.89     12.34 o
   0   4 -13      381.17      379.22     10.67 o
   1   4 -13     1168.55     1150.34     27.02 o
   2   4 -13      866.50      816.48     21.35 o
   3   4 -13      156.52      147.09      7.34 o
   4   4 -13       58.61       61.70      6.00 o
   5   4 -13       29.87       31.35      5.00 o
   6   4 -13       63.23       78.38      8.00 o
   7   4 -13      228.84      272.16     13.67 o
  -7   5 -13       57.71       61.21      5.07 o
  -6   5 -13        5.46        5.78      2.08 o
  -5   5 -13      128.91      130.01      7.00 o
  -4   5 -13      141.05      150.09      7.67 o
  -3   5 -13      432.48      412.24     13.67 o
  -2   5 -13      160.48      155.42      7.34 o
  -1   5 -13      241.84      265.82     10.01 o
   0   5 -13      398.05      382.56     11.01 o
   1   5 -13      625.60      605.35     16.34 o
   2   5 -13      140.21      136.08      6.67 o
   3   5 -13      316.44      295.51     11.01 o
   4   5 -13       19.37       16.68      3.67 o
   5   5 -13       22.52       25.35      4.67 o
   6   5 -13      123.56      144.75      9.67 o
   7   5 -13      137.51      140.75     10.01 o
  -7   6 -13       37.07       49.60      4.80 o
  -6   6 -13        4.34        1.85      2.08 o
  -5   6 -13       39.19       37.02      5.00 o
  -4   6 -13       40.09       36.69      5.00 o
  -3   6 -13      122.51      116.07      7.00 o
  -2   6 -13       81.42       74.38      5.34 o
  -1   6 -13      170.27      176.77      8.34 o
   1   6 -13       22.38       27.02      3.00 o
   2   6 -13      122.27      124.41      6.34 o
   3   6 -13       86.82       97.72      6.00 o
   4   6 -13       87.27       73.71      6.00 o
   5   6 -13        1.66        2.67      2.67 o
   6   6 -13       23.24       26.68      5.00 o
  -7   7 -13       54.16       48.59      4.89 o
  -6   7 -13      178.49      190.78     10.34 o
  -5   7 -13        1.01        3.34      2.67 o
  -4   7 -13       22.62       24.01      4.34 o
  -3   7 -13       73.50       82.38      6.34 o
  -2   7 -13      862.31      823.48     23.35 o
  -1   7 -13      467.22      462.94     15.34 o
   2   7 -13       32.49       26.02      3.67 o
   3   7 -13        1.63        6.67      2.67 o
   4   7 -13      130.39      131.08      8.00 o
   5   7 -13       56.29       38.36      5.34 o
   6   7 -13        4.10        6.67      3.67 o
  -6   8 -13       18.31       16.34      4.34 o
  -5   8 -13        8.25       18.01      4.34 o
  -4   8 -13       87.94       81.38      6.67 o
  -3   8 -13       91.01       91.39      6.67 o
  -2   8 -13      167.83      181.77      9.01 o
  -1   8 -13      217.03      203.12      9.67 o
   4   8 -13       80.95       80.05      6.34 o
   5   8 -13       14.11       13.67      4.00 o
  -6   9 -13       19.63       11.01      4.00 o
  -5   9 -13       16.36       12.67      4.34 o
  -4   9 -13      501.73      522.97     18.34 o
  -3   9 -13       34.49       30.68      5.00 o
  -2   9 -13      143.42      132.74      8.34 o
  -1   9 -13      337.17      322.85     13.01 o
  -5  10 -13       42.56       47.03      6.67 o
  -4  10 -13       51.08       64.37      7.34 o
  -3  10 -13      134.25      117.07      8.00 o
  -2  10 -13      249.74      242.81     11.67 o
  -1  10 -13       30.17       29.68      4.67 o
  -5  11 -13       24.69       19.68      5.00 o
  -4  11 -13      164.03      187.44     11.34 o
  -3  11 -13      109.79      117.07      8.67 o
  -2  11 -13      172.44      182.44     10.34 o
  -3  12 -13       51.21       47.36      6.67 o
  -2  12 -13        7.30        7.34      4.00 o
   2 -13 -12       66.20       77.04      9.01 o
  -1 -12 -12       28.04       24.35      5.67 o
   0 -12 -12       89.61       95.06      9.67 o
   1 -12 -12        3.94        1.33      3.34 o
   2 -12 -12        4.19        3.34      3.34 o
   3 -12 -12       58.78       52.70      7.00 o
  -2 -11 -12       62.31       66.04      8.34 o
  -1 -11 -12       47.44       42.69      6.67 o
   0 -11 -12       90.09       89.05      9.01 o
   1 -11 -12        4.51        7.67      3.67 o
   2 -11 -12      120.87      130.08      9.34 o
   3 -11 -12      135.82      150.75      9.67 o
   4 -11 -12       50.88       54.03      6.67 o
  -3 -10 -12      195.03      198.78     12.34 o
  -2 -10 -12      148.37      153.76     10.34 o
  -1 -10 -12       52.73       58.03      7.34 o
   0 -10 -12       15.35       15.68      4.34 o
   1 -10 -12       63.71       63.37      7.00 o
   2 -10 -12        9.79        7.67      3.67 o
   3 -10 -12       47.79       39.69      5.67 o
   4 -10 -12       25.80       34.02      5.34 o
  -4  -9 -12       45.41       39.36      6.67 o
  -3  -9 -12        3.36        2.00      3.34 o
  -2  -9 -12      183.47      211.46     11.67 o
  -1  -9 -12      239.60      220.46     11.67 o
   0  -9 -12       34.05       25.68      4.67 o
   1  -9 -12       34.64       22.35      4.34 o
   2  -9 -12       93.11       79.05      6.67 o
   3  -9 -12       98.57       96.72      7.00 o
   4  -9 -12       18.37       19.34      4.00 o
   6  -9 -12       11.59       13.67      4.00 o
   7  -9 -12      102.93      115.07      8.67 o
  -4  -8 -12      140.53      147.09     10.34 o
  -3  -8 -12      137.37      133.41      9.34 o
  -2  -8 -12       41.33       33.02      5.34 o
  -1  -8 -12       30.44       30.68      5.00 o
   0  -8 -12      289.63      271.49     12.34 o
   1  -8 -12      107.36      100.39      7.00 o
   2  -8 -12       45.35       42.02      5.34 o
   3  -8 -12       22.50       21.68      4.00 o
   4  -8 -12        3.94        8.34      3.00 o
   5  -8 -12       98.54       99.06      7.34 o
   6  -8 -12        3.42        3.67      3.34 o
   7  -8 -12       90.30      111.40      8.67 o
  -5  -7 -12      171.42      180.44     11.34 o
  -4  -7 -12      209.42      230.47     12.34 o
  -3  -7 -12      106.17      113.40      8.34 o
  -2  -7 -12      138.22      143.75      9.01 o
  -1  -7 -12       13.14       13.01      3.67 o
   0  -7 -12      219.77      218.46     10.34 o
   1  -7 -12       29.81       27.68      4.34 o
   2  -7 -12       12.86        8.00      3.00 o
   3  -7 -12      121.61      124.41      7.00 o
   4  -7 -12      154.77      157.42      8.00 o
   5  -7 -12       68.39       69.71      6.67 o
   6  -7 -12       34.43       30.35      5.00 o
   7  -7 -12      117.15      120.74      9.01 o
   8  -7 -12       28.55       29.02      5.67 o
  -5  -6 -12       40.01       39.69      6.00 o
  -4  -6 -12      383.66      417.91     16.68 o
  -3  -6 -12       84.09       67.71      7.00 o
  -2  -6 -12      340.01      334.53     13.67 o
  -1  -6 -12      224.50      214.79     10.34 o
   0  -6 -12       53.74       46.03      5.34 o
   1  -6 -12     1073.72     1117.32     29.35 o
   2  -6 -12        5.58        5.67      2.33 o
   3  -6 -12      440.73      468.94     15.01 o
   4  -6 -12       32.70       31.89      3.67 o
   5  -6 -12       59.74       58.03      6.00 o
   6  -6 -12       47.33       57.70      6.67 o
   7  -6 -12      127.41      112.73      8.34 o
   8  -6 -12        2.18       -1.33      3.00 o
  -6  -5 -12      386.82      388.89     16.68 o
  -5  -5 -12      185.49      185.11     10.67 o
  -4  -5 -12      104.74      116.40      8.00 o
  -3  -5 -12      184.17      182.77     10.01 o
  -2  -5 -12       73.74       68.37      5.67 o
  -1  -5 -12      258.04      250.48     10.67 o
   0  -5 -12      115.52      111.73      6.67 o
   1  -5 -12      111.80      111.73      6.34 o
   2  -5 -12      445.37      449.26     14.01 o
   3  -5 -12       54.56       58.13      3.37 o
   4  -5 -12        0.33        0.24      2.17 o
   5  -5 -12       77.10       85.72      6.34 o
   6  -5 -12       34.99       29.68      4.67 o
   7  -5 -12       41.92       32.69      5.34 o
   8  -5 -12        7.13        9.01      4.00 o
  -6  -4 -12       66.75       76.04      8.00 o
  -5  -4 -12      233.62      203.12     11.01 o
  -4  -4 -12      255.73      237.47     11.34 o
  -3  -4 -12       19.54       25.35      4.34 o
  -2  -4 -12     2115.55     2010.17     49.36 o
  -1  -4 -12      243.87      210.12      9.67 o
   0  -4 -12      906.87      882.85     24.01 o
   1  -4 -12     1350.68     1379.14     33.69 o
   2  -4 -12      368.25      354.21     11.67 o
   3  -4 -12       19.55       17.61      2.08 o
   4  -4 -12        6.35        5.64      1.83 o
   5  -4 -12      457.90      391.56     14.68 o
   6  -4 -12       42.39       51.70      6.34 o
   7  -4 -12       45.54       42.69      6.00 o
   8  -4 -12       74.65       82.05      8.34 o
  -6  -3 -12       75.86       65.70      7.00 o
  -5  -3 -12       70.64       74.38      7.34 o
  -4  -3 -12      547.47      506.96     18.01 o
  -3  -3 -12      613.08      581.34     19.01 o
  -2  -3 -12      850.33      816.14     23.35 o
  -1  -3 -12      274.44      309.51     11.67 o
   0  -3 -12      951.10      937.21     25.01 o
   1  -3 -12      218.69      209.79      8.34 o
   2  -3 -12       45.25       49.69      2.88 o
   3  -3 -12       29.38       28.67      4.00 o
   4  -3 -12       34.65       31.07      2.50 o
   5  -3 -12       20.72       22.68      4.00 o
   6  -3 -12      369.98      349.20     14.34 o
   7  -3 -12        9.30        8.67      3.67 o
   8  -3 -12        0.89        7.00      4.00 o
  -6  -2 -12       15.70       23.35      4.34 o
  -5  -2 -12       55.82       58.37      6.34 o
  -4  -2 -12      170.30      183.11      9.67 o
  -3  -2 -12      203.26      207.12      9.67 o
  -2  -2 -12       26.44       26.66      1.76 o
  -1  -2 -12     1109.61     1082.63     28.02 o
   0  -2 -12       51.75       50.36      4.00 o
   1  -2 -12       88.45       74.38      4.34 o
   2  -2 -12      127.76      134.77      4.32 o
   3  -2 -12      137.42      128.21      4.17 o
   4  -2 -12       60.10       65.70      5.34 o
   5  -2 -12      951.12      969.23     27.02 o
   6  -2 -12      377.22      345.20     14.34 o
   7  -2 -12      121.46      118.74      8.67 o
   8  -2 -12      157.68      166.43     10.67 o
  -7  -1 -12      168.67      153.09     10.01 o
  -6  -1 -12        5.17        4.67      3.00 o
  -5  -1 -12      157.51      145.08      8.67 o
  -4  -1 -12      466.65      449.59     16.01 o
  -3  -1 -12      745.86      744.27     19.18 o
  -2  -1 -12      327.20      315.93      7.00 o
  -1  -1 -12       42.22       55.03      4.34 o
   0  -1 -12      188.40      216.79      8.34 o
   1  -1 -12      261.39      256.93      7.50 o
   2  -1 -12        4.16        8.16      2.00 o
   3  -1 -12      437.20      433.07     12.01 o
   4  -1 -12       10.52        9.34      2.67 o
   5  -1 -12      223.59      194.45      9.67 o
   6  -1 -12        0.41        7.34      3.00 o
   7  -1 -12       24.97       23.35      5.00 o
   8  -1 -12      182.34      182.44     11.34 o
  -7   0 -12       29.47       26.68      5.00 o
  -6   0 -12        9.11        9.01      3.34 o
  -5   0 -12       62.20       53.36      6.00 o
  -4   0 -12      717.88      693.46     25.85 o
  -3   0 -12      799.48      809.91     14.81 o
  -2   0 -12      311.28      342.40      7.53 o
  -1   0 -12       30.87       38.02      4.00 o
   0   0 -12       33.48       27.68      3.34 o
   1   0 -12      365.35      383.02      8.13 o
   2   0 -12      401.32      389.53      8.21 o
   3   0 -12      490.71      488.91      9.53 o
   4   0 -12       69.13       68.04      5.34 o
   5   0 -12       49.50       41.69      5.00 o
   6   0 -12       16.81       14.01      3.67 o
   7   0 -12      190.46      179.10     10.67 o
   8   0 -12       74.74       94.72      9.34 o
  -7   1 -12       26.09       26.68      5.00 o
  -6   1 -12       24.49       25.35      4.67 o
  -5   1 -12      117.29      104.80      4.65 o
  -4   1 -12     1510.50     1489.44     44.03 o
  -3   1 -12       15.55       19.25      2.16 o
  -2   1 -12      377.50      375.46     10.51 o
  -1   1 -12      972.38     1043.89     17.75 o
   0   1 -12      724.18      830.15     21.68 o
   1   1 -12      570.11      593.96     11.20 o
   2   1 -12      502.40      528.33     10.24 o
   3   1 -12       87.45       96.43      3.27 o
   5   1 -12       30.14       32.69      4.67 o
   6   1 -12      162.63      147.42      9.01 o
   7   1 -12       79.43       79.05      8.34 o
   8   1 -12      226.39      251.15     13.67 o
  -7   2 -12       24.65       22.68      5.00 o
  -6   2 -12      279.17      271.82     12.67 o
  -5   2 -12      347.18      280.45     39.19 o
  -4   2 -12      682.60      642.80     26.68 o
  -3   2 -12      667.97      646.38     19.34 o
  -2   2 -12      220.01      229.80      9.34 o
  -1   2 -12      210.23      188.78      5.27 o
   0   2 -12      502.37      548.99     15.34 o
   1   2 -12       22.18       18.88      1.89 o
   2   2 -12      236.77      226.93      9.67 o
   3   2 -12      198.61      175.80      4.63 o
   4   2 -12        4.96        2.67      2.00 o
   5   2 -12       42.92       31.35      4.67 o
   6   2 -12       14.07        8.34      3.67 o
   7   2 -12      322.54      336.53     15.34 o
   8   2 -12       81.68       95.06      9.67 o
  -7   3 -12       50.86       59.10      4.83 o
  -6   3 -12      119.91      122.79      5.60 o
  -5   3 -12      202.92      208.75      6.93 o
  -4   3 -12     1459.22     1435.01     25.08 o
  -3   3 -12      699.72      687.70     13.76 o
  -2   3 -12     1397.91     1469.86     33.35 o
  -1   3 -12      126.47      123.74      5.67 o
   0   3 -12      219.02      216.79      7.34 o
   1   3 -12     1460.01     1473.86     33.69 o
   2   3 -12       73.39       73.71      4.67 o
   3   3 -12       61.45       60.03      4.67 o
   4   3 -12       39.58       42.02      5.00 o
   5   3 -12       50.67       53.70      6.00 o
   6   3 -12      101.34       99.39      7.67 o
   7   3 -12        9.74        4.34      3.34 o
  -7   4 -12      109.46      122.93      6.01 o
  -6   4 -12      139.26      142.28      6.22 o
  -5   4 -12      133.58      124.97      5.51 o
  -4   4 -12      218.04      220.80      9.34 o
  -3   4 -12       88.70      100.06      6.00 o
  -2   4 -12     1376.47     1333.78     32.02 o
  -1   4 -12      106.84      103.06      5.34 o
   0   4 -12      165.54      178.44      6.34 o
   1   4 -12      536.74      507.96     14.01 o
   2   4 -12      408.40      403.57     12.34 o
   3   4 -12       26.89       28.02      3.67 o
   4   4 -12      226.94      213.12      9.67 o
   5   4 -12        4.52        5.34      3.00 o
   6   4 -12       85.79       88.05      7.34 o
   7   4 -12      336.74      379.89     17.01 o
  -7   5 -12       46.08       39.63      4.12 o
  -6   5 -12       71.49       62.96      4.83 o
  -5   5 -12      119.45      118.07      7.34 o
  -4   5 -12       58.28       61.37      5.00 o
  -3   5 -12      401.53      397.56     13.34 o
  -2   5 -12     1025.27      939.88     24.68 o
  -1   5 -12      673.88      673.73     18.68 o
   0   5 -12      300.63      290.50      8.34 o
   1   5 -12      426.13      410.57     11.67 o
   2   5 -12      160.41      172.10      7.34 o
   3   5 -12       88.83       80.05      5.34 o
   4   5 -12       45.69       36.02      4.67 o
   5   5 -12      139.81      134.75      8.34 o
   6   5 -12       45.82       46.69      6.34 o
   7   5 -12       10.88       12.67      4.34 o
  -7   6 -12       15.68       18.67      3.28 o
  -6   6 -12       27.15       24.01      4.67 o
  -5   6 -12       86.86       77.71      6.34 o
  -4   6 -12       89.73       79.05      6.00 o
  -3   6 -12      282.70      272.16     11.01 o
  -2   6 -12      158.77      141.08      7.34 o
  -1   6 -12       61.27       63.37      5.00 o
   1   6 -12      230.59      228.47      8.00 o
   2   6 -12       59.79       53.70      4.34 o
   3   6 -12      106.30       89.05      6.00 o
   4   6 -12      124.19      125.74      7.67 o
   5   6 -12        4.03        7.00      3.00 o
   6   6 -12       47.75       46.36      6.67 o
  -7   7 -12       40.15       40.35      6.34 o
  -6   7 -12       26.00       31.69      5.00 o
  -5   7 -12      192.26      191.78     10.01 o
  -4   7 -12       12.57       15.68      3.67 o
  -3   7 -12     1372.79     1361.13     34.02 o
  -2   7 -12      825.36      779.79     22.35 o
  -1   7 -12      137.38      131.41      7.34 o
   2   7 -12      156.44      154.09      7.00 o
   3   7 -12       36.38       41.69      4.67 o
   4   7 -12       72.15       69.71      5.67 o
   5   7 -12       62.00       55.70      6.34 o
   6   7 -12       35.95       37.02      6.00 o
  -6   8 -12       32.70       31.02      5.34 o
  -5   8 -12        9.04       13.34      3.67 o
  -4   8 -12      201.78      197.45     10.01 o
  -3   8 -12      651.89      624.03     19.68 o
  -2   8 -12      163.63      160.09      8.34 o
  -1   8 -12      154.83      135.41      7.67 o
   3   8 -12      216.19      212.12      9.34 o
   4   8 -12       11.59       12.34      3.34 o
   5   8 -12       24.98       34.35      5.34 o
  -6   9 -12        4.06        9.67      4.00 o
  -5   9 -12        7.53       10.01      3.67 o
  -4   9 -12       41.14       38.69      5.34 o
  -3   9 -12      801.94      753.10     23.01 o
  -2   9 -12       23.72       26.35      4.34 o
  -1   9 -12       32.67       25.35      4.34 o
   5   9 -12       17.76       13.01      3.67 o
  -6  10 -12       10.89       17.34      4.67 o
  -5  10 -12        0.65        0.00      2.67 o
  -4  10 -12      758.91      678.73     22.68 o
  -3  10 -12      128.62      142.75      9.01 o
  -2  10 -12      376.05      400.90     15.34 o
  -1  10 -12       80.92       80.05      6.67 o
  -5  11 -12       19.47       18.34      4.67 o
  -4  11 -12      462.90      485.62     18.34 o
  -3  11 -12       25.43       27.35      5.34 o
  -2  11 -12      255.46      268.49     12.67 o
  -4  12 -12        3.31       10.01      4.34 o
  -3  12 -12       58.05       56.70      7.34 o
  -2  12 -12       17.80       13.01      4.67 o
  -2  13 -12       91.07      109.06     10.01 o
   1 -13 -11       41.17       35.02      6.67 o
   2 -13 -11        4.57        4.67      4.00 o
   3 -13 -11       11.19       11.01      4.67 o
  -1 -12 -11       47.65       47.36      7.34 o
   0 -12 -11       72.79       90.39      9.34 o
   1 -12 -11       75.42       83.38      9.01 o
   2 -12 -11       49.16       58.37      7.34 o
   3 -12 -11       32.87       30.35      5.67 o
  -2 -11 -11      122.12      119.74     10.01 o
  -1 -11 -11       29.38       35.02      6.34 o
   0 -11 -11      359.33      371.55     16.34 o
   1 -11 -11       67.25       53.03      6.67 o
   2 -11 -11      251.54      250.48     12.67 o
   3 -11 -11       24.42       20.35      5.00 o
  -3 -10 -11       22.20       24.68      5.34 o
  -2 -10 -11       10.83       10.01      4.00 o
  -1 -10 -11      375.98      371.55     16.01 o
   0 -10 -11        0.11       -1.33      2.33 o
   1 -10 -11       25.42       20.68      4.67 o
   2 -10 -11       13.77        9.01      3.67 o
   3 -10 -11       63.03       64.70      6.67 o
   4 -10 -11      195.76      215.13     10.67 o
  -4  -9 -11      164.17      171.77     11.34 o
  -3  -9 -11       42.58       40.02      6.00 o
  -2  -9 -11      168.02      171.43     10.34 o
  -1  -9 -11      369.95      321.19     14.34 o
   0  -9 -11      146.95      152.76      9.34 o
   1  -9 -11       33.15       23.35      4.34 o
   2  -9 -11       25.91       19.68      4.00 o
   3  -9 -11       37.02       42.02      5.34 o
   4  -9 -11       90.26       90.05      6.67 o
   6  -9 -11       41.71       44.69      6.00 o
   7  -9 -11       29.57       26.68      5.34 o
  -5  -8 -11       45.18       54.70      7.34 o
  -4  -8 -11      182.37      177.10     11.01 o
  -3  -8 -11      186.07      190.44     11.01 o
  -2  -8 -11       72.04       67.04      7.34 o
  -1  -8 -11      458.59      448.93     16.68 o
   0  -8 -11       59.42       46.69      5.67 o
   1  -8 -11      162.80      146.75      8.67 o
   2  -8 -11       40.48       38.36      5.00 o
   3  -8 -11      154.09      150.09      8.34 o
   4  -8 -11      159.46      164.10      8.34 o
   5  -8 -11       12.42       17.68      4.00 o
   6  -8 -11      192.93      191.78     10.01 o
   7  -8 -11       41.72       58.03      7.00 o
  -5  -7 -11      837.59      895.52     28.35 o
  -4  -7 -11      167.92      157.76     10.01 o
  -3  -7 -11       61.32       67.71      7.34 o
  -2  -7 -11       75.32       76.38      7.34 o
  -1  -7 -11      300.26      312.18     13.01 o
   0  -7 -11      247.61      248.81     11.01 o
   1  -7 -11       15.77       20.01      4.00 o
   2  -7 -11      386.92      376.22     13.67 o
   3  -7 -11       96.75       90.05      6.00 o
   4  -7 -11        6.41        3.84      1.65 o
   5  -7 -11      226.08      216.46     10.34 o
   6  -7 -11        1.47        2.67      2.67 o
   7  -7 -11      352.97      368.88     15.34 o
   8  -7 -11       67.09       68.37      7.67 o
  -6  -6 -11       28.71       38.69      6.34 o
  -5  -6 -11      389.75      430.25     17.34 o
  -4  -6 -11      158.13      159.76      9.67 o
  -3  -6 -11       53.35       55.03      6.34 o
  -2  -6 -11      315.43      298.17     12.67 o
  -1  -6 -11      662.92      625.70     19.68 o
   0  -6 -11        8.68        8.34      2.67 o
   1  -6 -11      291.60      294.50     11.34 o
   2  -6 -11      140.62      152.09      7.34 o
   3  -6 -11      356.63      358.88     12.01 o
   4  -6 -11      309.11      301.61      7.98 o
   5  -6 -11       15.81       14.68      3.34 o
   6  -6 -11      501.23      462.94     17.01 o
   7  -6 -11       49.58       55.37      6.67 o
   8  -6 -11       58.72       64.04      7.34 o
  -6  -5 -11      220.29      218.46     11.67 o
  -5  -5 -11      100.49      102.06      8.00 o
  -4  -5 -11       65.56       64.37      6.67 o
  -3  -5 -11      495.35      453.93     16.34 o
  -2  -5 -11      569.50      524.31     17.68 o
  -1  -5 -11       75.87       81.38      6.00 o
   0  -5 -11      107.37      109.40      6.67 o
   1  -5 -11       75.64       71.71      5.00 o
   2  -5 -11      139.10      138.75      6.67 o
   3  -5 -11       13.06       12.80      1.84 o
   4  -5 -11       63.27       55.68      3.20 o
   5  -5 -11      104.97       96.39      6.67 o
   6  -5 -11       21.19       22.35      4.34 o
   7  -5 -11       76.52       80.05      8.00 o
   8  -5 -11        1.84        3.67      3.34 o
  -6  -4 -11       59.81       60.03      7.00 o
  -5  -4 -11      376.89      369.88     15.01 o
  -4  -4 -11      144.02      134.75      8.34 o
  -3  -4 -11      533.74      582.34     18.68 o
  -2  -4 -11      781.49      820.48     23.68 o
  -1  -4 -11      408.85      428.58     14.34 o
   0  -4 -11     2415.78     2454.43     56.37 o
   1  -4 -11      877.00      868.51     23.01 o
   2  -4 -11      119.81      131.08      6.34 o
   3  -4 -11       43.18       45.97      2.64 o
   4  -4 -11        5.58        6.71      1.36 o
   5  -4 -11       38.16       39.36      5.00 o
   6  -4 -11      339.78      340.87     14.01 o
   7  -4 -11        2.68        4.34      3.00 o
   8  -4 -11       61.43       73.04      8.00 o
  -6  -3 -11      125.76      117.74      8.34 o
  -5  -3 -11       21.15       23.68      4.34 o
  -4  -3 -11      695.89      676.06     21.35 o
  -3  -3 -11     2370.22     2294.34     55.03 o
  -2  -3 -11       12.55       16.01      3.00 o
  -1  -3 -11      604.37      625.03     18.34 o
   0  -3 -11     1983.10     1992.49     46.03 o
   1  -3 -11       13.41       16.34      2.67 o
   2  -3 -11        0.92        1.33      1.33 o
   3  -3 -11       29.08       33.67      3.34 o
   4  -3 -11       38.70       42.31      2.35 o
   5  -3 -11       31.94       33.69      4.67 o
   6  -3 -11      380.15      393.90     15.01 o
   7  -3 -11      155.17      146.42      9.34 o
   8  -3 -11       12.97       15.34      4.67 o
  -6  -2 -11        6.16        7.34      3.34 o
  -5  -2 -11      329.50      316.52     13.01 o
  -4  -2 -11      447.05      433.92     15.68 o
  -3  -2 -11      759.80      742.10     21.68 o
  -2  -2 -11      431.93      448.49      8.45 o
  -1  -2 -11      211.77      220.46      9.01 o
   0  -2 -11       13.72       21.01      3.00 o
   1  -2 -11       17.01       18.68      2.67 o
   2  -2 -11      175.92      163.39      4.70 o
   3  -2 -11       16.59       17.55      3.84 o
   4  -2 -11      108.28      103.61      4.84 o
   5  -2 -11      188.54      203.12      9.67 o
   6  -2 -11      280.75      273.16     12.01 o
   7  -2 -11       75.80       80.71      8.00 o
   8  -2 -11      106.25      108.40      8.67 o
  -7  -1 -11      204.07      207.45     11.34 o
  -6  -1 -11      280.37      275.83     12.67 o
  -5  -1 -11       70.85       64.04      6.34 o
  -4  -1 -11      441.85      444.36      9.62 o
  -3  -1 -11     1026.58     1051.18     17.99 o
  -2  -1 -11       72.86       90.74      7.67 o
  -1  -1 -11       23.23       25.01      3.34 o
   0  -1 -11        5.49       10.01      2.00 o
   1  -1 -11      125.35      111.65      3.65 o
   2  -1 -11       38.86       44.99      3.34 o
   3  -1 -11       25.13       28.06      1.97 o
   4  -1 -11      194.54      181.44      8.34 o
   5  -1 -11       92.36       82.05      6.34 o
   6  -1 -11       11.03       10.01      3.34 o
   7  -1 -11       36.27       29.02      5.00 o
   8  -1 -11      115.95      114.73      9.01 o
  -7   0 -11       47.54       46.03      6.00 o
  -6   0 -11        2.81       -0.33      2.33 o
  -5   0 -11      727.84      737.65     19.01 o
  -4   0 -11       45.82       46.98      3.13 o
  -3   0 -11      145.04      136.01      4.49 o
  -2   0 -11      473.65      499.82     13.34 o
  -1   0 -11      211.82      272.17      7.84 o
   0   0 -11      447.29      503.63     14.34 o
   1   0 -11      202.03      240.89      5.77 o
   2   0 -11       80.91       83.31      3.13 o
   3   0 -11       48.52       54.60      2.27 o
   4   0 -11      129.65      128.41      7.00 o
   5   0 -11      526.08      484.62     16.34 o
   6   0 -11       37.78       36.69      5.34 o
   7   0 -11      140.89      152.76      9.67 o
   8   0 -11      204.36      246.48     13.34 o
  -7   1 -11       31.02       29.68      5.34 o
  -6   1 -11       59.71       55.51      4.12 o
  -5   1 -11      271.76      247.50     10.84 o
  -4   1 -11      241.66      236.69      6.84 o
  -3   1 -11       55.84       57.25      6.67 o
  -2   1 -11      333.29      313.86      7.21 o
  -1   1 -11     5278.69     5646.90     84.13 o
   0   1 -11      418.61      453.60     13.34 o
   1   1 -11      171.69      179.94      4.72 o
   2   1 -11        0.81        1.38      0.80 o
   3   1 -11       59.98       57.01      3.67 o
   4   1 -11       17.62       25.68      4.00 o
   5   1 -11      350.72      331.19     13.01 o
   6   1 -11      130.92      123.74      8.34 o
   7   1 -11        8.22       10.34      3.67 o
   8   1 -11      162.64      174.10     11.34 o
  -7   2 -11        9.85       10.15      2.47 o
  -6   2 -11       23.53       17.73      2.64 o
  -5   2 -11      106.22      108.40      7.34 o
  -4   2 -11      581.94      573.33     18.34 o
  -3   2 -11      973.22      952.22     25.68 o
  -2   2 -11      333.80      370.55     12.34 o
  -1   2 -11     1305.80     1384.81     30.68 o
   0   2 -11      258.23      276.49      8.34 o
   1   2 -11       13.87       13.01      2.00 o
   2   2 -11      802.03      763.03     13.42 o
   3   2 -11      170.98      161.71      4.13 o
   4   2 -11      104.45       92.72      6.00 o
   5   2 -11       72.71       64.70      6.34 o
   6   2 -11       20.00       20.68      4.34 o
   7   2 -11       73.81       66.04      7.67 o
   8   2 -11       70.69       73.71      8.34 o
  -7   3 -11      124.35      118.45      5.88 o
  -6   3 -11       58.94       63.37      8.34 o
  -5   3 -11      633.96      586.26     12.95 o
  -4   3 -11     1311.13     1331.20     23.32 o
  -3   3 -11      381.47      384.89     12.01 o
  -2   3 -11     1425.54     1476.86     33.69 o
  -1   3 -11     1465.44     1542.90     35.02 o
   0   3 -11       86.49      102.39      4.34 o
   1   3 -11     1134.75     1118.65     26.35 o
   2   3 -11       12.10       13.01      2.33 o
   3   3 -11      670.28      656.05     18.34 o
   4   3 -11      167.44      161.76      8.34 o
   5   3 -11      217.22      193.78      9.67 o
   6   3 -11      370.05      390.23     15.34 o
   7   3 -11       30.19       36.35      6.00 o
   8   3 -11      192.96      210.46     12.67 o
  -7   4 -11      325.53      364.06     10.60 o
  -6   4 -11       94.35       96.43      6.00 o
  -5   4 -11      109.39      111.18      8.00 o
  -4   4 -11       70.12       71.71      5.00 o
  -3   4 -11       46.70       47.03      4.34 o
  -2   4 -11      134.41      126.41      6.34 o
  -1   4 -11      180.74      184.44      7.34 o
   0   4 -11       32.68       32.69      2.67 o
   1   4 -11      218.25      196.45      7.00 o
   2   4 -11      482.94      449.59     13.01 o
   3   4 -11      245.15      245.48      9.67 o
   4   4 -11       66.41       67.37      5.34 o
   5   4 -11        3.50        6.00      3.00 o
   6   4 -11       38.40       29.02      5.00 o
   7   4 -11      212.79      201.78     12.01 o
  -7   5 -11       27.76       35.08      7.50 o
  -6   5 -11       99.34      106.03      7.17 o
  -5   5 -11      223.09      216.13     10.01 o
  -4   5 -11       50.69       56.03      5.34 o
  -3   5 -11      111.90      102.73      6.00 o
  -2   5 -11     2322.55     2368.71     52.36 o
  -1   5 -11      691.56      658.38     18.68 o
   0   5 -11       46.04       42.36      2.67 o
   1   5 -11      186.94      177.77      6.67 o
   2   5 -11       51.96       54.36      4.00 o
   3   5 -11      393.48      376.89     12.67 o
   4   5 -11       10.86       18.68      3.34 o
   5   5 -11       59.59       54.36      6.00 o
   6   5 -11      119.99      102.39      8.00 o
   7   5 -11       22.68       16.68      4.67 o
  -7   6 -11       33.95       28.75      3.75 o
  -6   6 -11       55.40       51.03      6.00 o
  -5   6 -11       37.21       40.36      5.00 o
  -4   6 -11      252.93      239.47     10.34 o
  -3   6 -11      270.85      268.49     10.67 o
  -2   6 -11      856.14      850.83     22.68 o
  -1   6 -11      164.64      151.42      7.34 o
   0   6 -11      114.75      117.40      4.34 o
   1   6 -11      196.97      201.12      7.34 o
   2   6 -11        5.81        8.00      2.33 o
   3   6 -11      108.58      107.40      6.34 o
   4   6 -11      111.93      122.07      7.34 o
   5   6 -11       25.13       26.35      4.34 o
   6   6 -11      148.70      150.42      9.67 o
  -7   7 -11        6.77       11.01      4.00 o
  -6   7 -11       35.68       43.03      5.67 o
  -5   7 -11       30.90       28.68      4.67 o
  -4   7 -11      160.34      158.09      8.67 o
  -3   7 -11       61.15       51.36      5.67 o
  -2   7 -11      402.60      376.89     13.34 o
  -1   7 -11       48.77       39.69      4.34 o
   1   7 -11      524.90      461.94     13.01 o
   2   7 -11       90.92       90.39      5.34 o
   3   7 -11       97.96      101.06      6.34 o
   4   7 -11       41.45       38.36      5.00 o
   5   7 -11       28.94       28.68      4.67 o
   6   7 -11       35.57       32.35      5.34 o
  -7   8 -11        6.15        3.00      3.34 o
  -6   8 -11      105.60       97.06      7.67 o
  -5   8 -11       22.03       25.35      4.67 o
  -4   8 -11        0.83        0.00      2.67 o
  -3   8 -11      151.37      169.77      9.01 o
  -2   8 -11      252.17      244.81     10.67 o
  -1   8 -11      400.97      372.55     13.34 o
   3   8 -11      193.03      186.78      8.67 o
   4   8 -11        5.30        3.67      2.67 o
   5   8 -11       16.64       22.68      4.34 o
   6   8 -11      445.90      492.62     19.34 o
  -6   9 -11      246.90      256.15     12.67 o
  -5   9 -11      148.08      146.09      9.34 o
  -4   9 -11       92.13       94.05      7.34 o
  -3   9 -11      784.40      735.76     22.35 o
  -2   9 -11       14.60       15.01      3.67 o
  -1   9 -11      323.47      299.17     12.01 o
   4   9 -11        4.22        4.67      3.00 o
   5   9 -11       27.07       28.35      5.00 o
  -6  10 -11        5.96       -1.00      3.00 o
  -5  10 -11      398.87      424.91     17.01 o
  -4  10 -11        9.44       12.01      4.00 o
  -3  10 -11       46.66       54.70      6.34 o
  -2  10 -11       68.55       72.04      7.00 o
  -1  10 -11       14.20       18.68      4.00 o
  -5  11 -11      104.45       96.06      9.34 o
  -4  11 -11       46.41       56.03      7.00 o
  -3  11 -11      105.26       91.05      7.67 o
  -2  11 -11      179.34      197.11     10.67 o
  -1  11 -11      133.12      151.75      9.01 o
  -4  12 -11       25.93       25.01      5.34 o
  -3  12 -11      131.82      132.41      9.34 o
  -2  12 -11      297.66      308.51     14.01 o
  -3  13 -11       26.07       39.02      6.34 o
  -2  13 -11      338.63      380.89     16.01 o
   0 -13 -10      100.27       97.39      9.67 o
   1 -13 -10      139.60      140.75     10.67 o
   2 -13 -10       44.44       48.70      7.00 o
  -1 -12 -10       18.45       23.01      5.67 o
   0 -12 -10       24.57       19.68      5.00 o
   1 -12 -10       34.77       30.02      5.67 o
   2 -12 -10       45.82       47.03      6.67 o
   3 -12 -10       33.50       29.68      5.67 o
  -3 -11 -10      201.36      217.13     13.01 o
  -2 -11 -10        2.29        0.33      3.00 o
  -1 -11 -10        6.50        4.34      3.34 o
   0 -11 -10        9.31        8.67      4.00 o
   1 -11 -10       18.98       14.01      4.00 o
   2 -11 -10       56.86       64.37      7.34 o
   3 -11 -10        0.41       -1.67      2.67 o
  -3 -10 -10        9.89        7.67      4.00 o
  -1 -10 -10       77.02       69.71      7.67 o
   0 -10 -10      103.33       90.39      7.34 o
   1 -10 -10       70.82       69.71      7.00 o
   2 -10 -10       81.41       83.72      7.67 o
   3 -10 -10      116.43      124.41      8.34 o
  -4  -9 -10       64.23       57.03      7.34 o
  -3  -9 -10       16.35       28.68      5.34 o
  -2  -9 -10       52.43       46.69      6.00 o
  -1  -9 -10        0.27        1.00      2.67 o
   0  -9 -10      115.72      108.06      7.67 o
   1  -9 -10       28.18       29.02      4.67 o
   2  -9 -10       61.66       77.04      6.34 o
   3  -9 -10       64.35       73.38      6.00 o
   4  -9 -10      180.87      178.10      9.34 o
   6  -9 -10        9.00       13.67      4.00 o
  -5  -8 -10       35.74       44.36      6.34 o
  -4  -8 -10      420.20      399.23     17.01 o
  -3  -8 -10      118.28      113.40      8.34 o
  -2  -8 -10       93.34       91.05      7.34 o
  -1  -8 -10      168.53      160.76      9.01 o
   0  -8 -10       67.40       60.03      6.00 o
   1  -8 -10      134.77      143.42      8.00 o
   2  -8 -10       29.71       27.68      4.34 o
   3  -8 -10       29.80       25.68      4.00 o
   4  -8 -10      122.68      108.73      7.00 o
   5  -8 -10      143.05      142.08      8.00 o
   6  -8 -10       78.70       81.05      6.67 o
   7  -8 -10       24.37       18.34      4.34 o
   8  -8 -10       11.72       14.68      4.34 o
  -5  -7 -10      298.74      320.85     14.68 o
  -4  -7 -10      121.48      114.40      8.34 o
  -3  -7 -10      187.50      175.77     10.01 o
  -2  -7 -10      522.37      500.62     17.68 o
  -1  -7 -10      350.52      326.86     13.01 o
   0  -7 -10      545.31      524.97     17.34 o
   1  -7 -10      143.04      148.42      7.67 o
   2  -7 -10      117.51      115.07      6.67 o
   3  -7 -10      169.65      165.76      8.00 o
   4  -7 -10       29.54       30.31      2.94 o
   5  -7 -10      204.45      182.44      9.34 o
   6  -7 -10      154.60      159.43      9.01 o
   7  -7 -10      113.17      107.73      8.00 o
   8  -7 -10       32.81       30.68      5.67 o
  -6  -6 -10      159.03      153.09     10.01 o
  -5  -6 -10      265.66      246.14     12.34 o
  -4  -6 -10      339.72      317.52     13.67 o
  -3  -6 -10      323.23      303.18     13.01 o
  -2  -6 -10      358.23      321.85     13.34 o
  -1  -6 -10      514.70      536.98     17.34 o
   0  -6 -10      440.97      466.94     15.34 o
   1  -6 -10       34.20       37.69      4.34 o
   2  -6 -10       34.83       32.02      3.67 o
   3  -6 -10      287.57      278.83     10.01 o
   4  -6 -10      179.92      201.20      5.98 o
   5  -6 -10       56.73       46.36      5.34 o
   6  -6 -10       66.69       70.71      6.67 o
   7  -6 -10      162.39      165.43      9.67 o
   8  -6 -10       23.34       18.34      4.67 o
  -6  -5 -10      185.40      187.78     10.67 o
  -5  -5 -10      195.12      187.78     10.34 o
  -4  -5 -10       61.44       53.70      6.00 o
  -3  -5 -10     1662.80     1556.57     40.36 o
  -2  -5 -10      319.31      293.84     12.01 o
  -1  -5 -10      112.50      121.07      7.00 o
   0  -5 -10      179.75      168.43      8.00 o
   1  -5 -10      182.45      192.11      8.00 o
   2  -5 -10        6.13        6.00      2.00 o
   3  -5 -10      237.73      228.63      6.50 o
   4  -5 -10       34.57       41.84      2.71 o
   5  -5 -10      314.54      314.52     12.34 o
   6  -5 -10       12.58        8.34      3.34 o
   7  -5 -10       88.46       83.72      7.00 o
   8  -5 -10       17.66       27.68      5.34 o
  -6  -4 -10       17.53       22.01      4.67 o
  -5  -4 -10      133.70      144.75      8.67 o
  -4  -4 -10      210.90      181.77      9.67 o
  -3  -4 -10     1747.50     1614.61     41.02 o
  -2  -4 -10      469.97      486.28     15.68 o
  -1  -4 -10      239.58      234.80      9.67 o
   0  -4 -10     2248.85     2388.06     54.70 o
   1  -4 -10     1065.68     1061.62     26.68 o
   2  -4 -10      172.20      168.62      5.07 o
   3  -4 -10      218.26      234.40      6.08 o
   4  -4 -10        7.80        8.00      1.41 o
   5  -4 -10      336.19      311.51     12.01 o
   6  -4 -10      257.31      265.15     11.67 o
   7  -4 -10       27.28       28.02      5.00 o
   8  -4 -10      142.72      157.09     10.01 o
  -6  -3 -10      204.78      209.46     10.67 o
  -5  -3 -10      203.24      209.79     10.34 o
  -4  -3 -10      525.54      465.60     16.34 o
  -3  -3 -10      441.09      444.93     15.68 o
  -2  -3 -10      497.01      504.29     16.01 o
  -1  -3 -10       17.10       22.35      3.00 o
   0  -3 -10      987.76      969.56     25.01 o
   1  -3 -10      112.79      125.74      6.00 o
   2  -3 -10       15.01       17.34      1.76 o
   3  -3 -10       24.31       29.14      2.08 o
   4  -3 -10       98.72       90.29      3.27 o
   5  -3 -10        6.30        3.67      2.33 o
   6  -3 -10      230.29      230.80     11.01 o
   7  -3 -10      193.35      202.78     10.67 o
   8  -3 -10       80.01       77.04      8.00 o
  -6  -2 -10       32.60       30.02      5.00 o
  -5  -2 -10      103.01      109.73      7.34 o
  -4  -2 -10      482.15      407.57     14.68 o
  -3  -2 -10      928.87      970.27     34.35 o
  -2  -2 -10       60.52       51.08      2.06 o
  -1  -2 -10       38.97       47.36      4.00 o
   0  -2 -10      105.63      115.73      5.67 o
   1  -2 -10      321.12      334.86     10.34 o
   2  -2 -10     1510.99     1538.33     25.00 o
   3  -2 -10       38.84       50.75      2.53 o
   4  -2 -10        4.56        4.60      0.92 o
   5  -2 -10      245.45      247.48     10.34 o
   6  -2 -10      359.29      349.20     13.67 o
   7  -2 -10       76.64       77.04      7.67 o
   8  -2 -10      228.03      238.47     12.67 o
  -6  -1 -10       39.79       34.35      5.00 o
  -5  -1 -10      231.00      202.45     10.01 o
  -4  -1 -10     1374.70     1379.92     23.46 o
  -3  -1 -10      442.55      441.76      9.05 o
  -2  -1 -10      324.31      372.72     12.17 o
  -1  -1 -10      312.61      362.54     11.67 o
   0  -1 -10     1806.30     2041.85     46.69 o
   1  -1 -10       42.87       32.07      4.17 o
   2  -1 -10      398.89      431.19      8.45 o
   3  -1 -10      378.45      384.70      7.77 o
   4  -1 -10      285.04      278.16     10.67 o
   5  -1 -10      200.10      205.12      9.67 o
   6  -1 -10       42.32       32.69      4.67 o
   7  -1 -10       26.72       30.68      5.00 o
   8  -1 -10       55.89       56.70      7.00 o
  -7   0 -10       46.99       33.35      5.34 o
  -6   0 -10       42.75       42.69      5.34 o
  -5   0 -10      480.81      462.97     10.54 o
  -4   0 -10      139.07      130.82      4.65 o
  -3   0 -10      125.02      134.17      4.24 o
  -2   0 -10      200.88      226.48      5.45 o
  -1   0 -10     2230.93     2570.92     39.31 o
   0   0 -10     6620.16     7148.49    152.42 o
   1   0 -10      205.59      238.93      5.54 o
   2   0 -10      268.48      269.33      5.84 o
   3   0 -10       89.24       84.96      4.34 o
   4   0 -10       28.72       23.68      3.67 o
   5   0 -10      899.90      845.49     23.68 o
   6   0 -10       22.53       17.01      4.00 o
   7   0 -10       68.06       64.04      7.00 o
   8   0 -10       42.89       49.36      7.00 o
  -7   1 -10       56.94       54.03      6.34 o
  -6   1 -10      136.95      138.04      5.51 o
  -5   1 -10       46.93       43.61      3.28 o
  -4   1 -10      109.00      113.12      6.00 o
  -3   1 -10        2.89        1.73      1.11 o
  -2   1 -10     1096.51     1126.13     21.18 o
  -1   1 -10     6377.34     6964.80    163.26 o
   0   1 -10      621.66      658.38     17.01 o
   1   1 -10      671.90      670.06     12.03 o
   2   1 -10       21.13       25.56      1.67 o
   3   1 -10      293.97      305.89      6.16 o
   4   1 -10      904.69      862.84     23.68 o
   5   1 -10      254.20      231.80     10.34 o
   6   1 -10       12.76       14.34      3.67 o
   7   1 -10       33.95       24.68      5.00 o
   8   1 -10       49.82       43.03      6.67 o
  -7   2 -10        9.42        5.86      2.23 o
  -6   2 -10      126.19      124.24      5.41 o
  -5   2 -10      309.59      284.76      7.88 o
  -4   2 -10      855.85      862.28     16.23 o
  -3   2 -10      673.01      667.81     17.51 o
  -2   2 -10      155.81      168.65      7.67 o
  -1   2 -10      277.14      317.18      9.34 o
   0   2 -10     3205.36     3261.90     69.37 o
   1   2 -10      634.90      666.72     16.68 o
   2   2 -10      934.60      940.55     23.01 o
   3   2 -10       98.86      103.06      3.08 o
   4   2 -10      227.04      229.13      9.67 o
   5   2 -10      128.10      128.41      7.67 o
   6   2 -10      129.83      119.40      8.00 o
   7   2 -10      221.18      218.79     11.67 o
   8   2 -10        8.89       10.34      4.34 o
  -8   3 -10      154.72      167.10     10.01 o
  -7   3 -10      214.51      217.10      7.77 o
  -6   3 -10      211.20      220.03      7.50 o
  -5   3 -10      417.57      432.07     10.24 o
  -4   3 -10      707.55      725.68     14.36 o
  -3   3 -10      315.99      301.51     10.01 o
  -2   3 -10      376.14      398.57     11.67 o
  -1   3 -10     1315.26     1422.49     32.69 o
   0   3 -10      295.31      320.19      8.67 o
   1   3 -10      939.72      933.88     22.35 o
   2   3 -10       98.97       94.05      5.00 o
   3   3 -10       81.43       81.05      5.34 o
   4   3 -10      136.56      130.74      7.00 o
   5   3 -10      104.70       92.72      6.67 o
   6   3 -10      190.15      199.78     10.34 o
   7   3 -10       14.33       16.34      4.34 o
   8   3 -10      323.37      312.18     15.34 o
  -8   4 -10      124.88      128.41      9.01 o
  -7   4 -10      455.85      502.60     12.73 o
  -6   4 -10       40.71       36.28      3.54 o
  -5   4 -10       19.44       18.03      2.56 o
  -4   4 -10      404.13      399.23     13.01 o
  -3   4 -10       19.23       16.34      3.00 o
  -2   4 -10      963.52     1050.61     26.02 o
  -1   4 -10        3.84        6.34      2.00 o
   0   4 -10      677.39      681.73     16.34 o
   1   4 -10      167.67      160.09      6.00 o
   2   4 -10      262.40      260.48      8.67 o
   3   4 -10      122.05      137.41      6.67 o
   4   4 -10      265.17      227.80     10.01 o
   5   4 -10      166.41      162.76      8.67 o
   6   4 -10      135.90      133.08      8.67 o
   7   4 -10      304.50      313.52     15.01 o
  -7   5 -10       19.21       19.16      3.04 o
  -6   5 -10      242.56      250.54      8.24 o
  -5   5 -10      842.74      830.48     23.68 o
  -4   5 -10      215.53      209.79      9.01 o
  -3   5 -10     1584.27     1548.90     36.35 o
  -2   5 -10      183.25      187.11      8.00 o
  -1   5 -10      137.81      139.75      6.67 o
   0   5 -10       32.58       32.69      2.33 o
   1   5 -10       38.28       38.69      3.00 o
   2   5 -10      218.81      231.47      8.34 o
   3   5 -10       71.99       61.37      4.67 o
   4   5 -10       21.37       18.34      3.67 o
   5   5 -10       37.40       44.36      5.34 o
   6   5 -10        6.12        2.33      3.00 o
   7   5 -10       78.09      105.06      9.67 o
  -7   6 -10       66.37       72.20      5.30 o
  -6   6 -10       11.61       13.01      3.67 o
  -5   6 -10       93.28       92.39      6.34 o
  -4   6 -10       89.19       96.72      6.34 o
  -3   6 -10      604.97      577.00     17.34 o
  -2   6 -10      125.57      120.40      6.34 o
  -1   6 -10       29.16       27.68      3.67 o
   0   6 -10       28.56       28.68      2.33 o
   1   6 -10      259.88      253.81      8.34 o
   2   6 -10       74.49       61.37      4.34 o
   3   6 -10      202.72      192.11      8.34 o
   4   6 -10       83.46       75.38      6.00 o
   5   6 -10       65.15       56.03      6.34 o
   6   6 -10       98.36       78.05      8.00 o
   7   6 -10       82.10       85.72      9.01 o
  -7   7 -10       40.13       39.36      6.00 o
  -6   7 -10       91.61       96.39      7.34 o
  -5   7 -10       44.35       45.36      5.34 o
  -4   7 -10      296.45      265.82     11.34 o
  -3   7 -10      686.27      707.75     20.68 o
  -2   7 -10      199.92      187.11      8.34 o
  -1   7 -10       27.57       29.35      4.00 o
   1   7 -10      610.58      563.66     15.01 o
   2   7 -10      197.51      201.12      8.00 o
   3   7 -10        0.53        0.00      2.00 o
   4   7 -10      397.87      388.23     14.34 o
   5   7 -10       27.82       30.02      5.00 o
   6   7 -10       15.47        8.67      3.67 o
  -7   8 -10       63.00       70.71      7.67 o
  -6   8 -10      110.87       79.71      7.67 o
  -5   8 -10       16.04       20.35      4.00 o
  -4   8 -10      738.06      706.74     21.68 o
  -3   8 -10      245.46      234.80     10.34 o
  -2   8 -10      394.31      370.55     13.34 o
  -1   8 -10       97.19       97.39      6.34 o
   2   8 -10       65.18       56.70      4.67 o
   3   8 -10      168.38      171.10      8.34 o
   4   8 -10      101.35       99.06      7.00 o
   5   8 -10       12.27       10.67      3.34 o
   6   8 -10       66.71       69.04      7.67 o
  -6   9 -10      352.37      345.87     15.01 o
  -5   9 -10       68.90       70.37      7.34 o
  -4   9 -10       57.43       61.70      6.67 o
  -3   9 -10      484.80      446.93     16.01 o
  -2   9 -10       38.75       36.35      4.67 o
  -1   9 -10      124.22      123.07      7.67 o
   4   9 -10       18.61       22.01      4.34 o
   5   9 -10        0.45        0.67      2.67 o
  -6  10 -10       12.56       15.01      4.34 o
  -5  10 -10       86.48       84.72      8.34 o
  -4  10 -10       92.38       92.05      7.34 o
  -3  10 -10       35.40       39.69      5.34 o
  -2  10 -10       57.73       57.37      6.34 o
  -1  10 -10      325.24      289.50     12.34 o
  -5  11 -10       34.13       42.69      6.34 o
  -4  11 -10      149.56      133.74      9.34 o
  -3  11 -10       84.70       87.05      8.34 o
  -2  11 -10       38.57       33.02      5.34 o
  -1  11 -10      208.36      206.45     10.34 o
  -5  12 -10        7.09        7.00      4.00 o
  -4  12 -10        3.94        2.00      3.34 o
  -3  12 -10      358.69      376.89     15.68 o
  -2  12 -10       13.61       11.34      4.00 o
  -3  13 -10        6.46       -1.00      3.67 o
  -2  13 -10       39.44       45.69      6.34 o
   0 -13  -9       15.26       18.68      5.34 o
   1 -13  -9       14.37       18.68      5.34 o
   2 -13  -9        0.79        0.00      3.34 o
  -2 -12  -9        1.44        1.67      3.67 o
  -1 -12  -9      138.56      126.74      9.67 o
   0 -12  -9       64.27       66.04      7.67 o
   1 -12  -9       24.95       25.35      5.34 o
   2 -12  -9       14.61       10.01      4.00 o
  -3 -11  -9       18.28       14.01      4.67 o
  -2 -11  -9       24.36       22.35      5.00 o
  -1 -11  -9       18.24       17.68      4.67 o
   0 -11  -9      118.86      133.41      9.34 o
   1 -11  -9       84.90       81.05      8.00 o
   2 -11  -9       22.23       26.02      5.00 o
   3 -11  -9      117.75      117.07      8.34 o
  -4 -10  -9      113.54      119.74      9.34 o
  -3 -10  -9        6.40        7.00      3.67 o
  -2 -10  -9      127.91      117.07      8.67 o
  -1 -10  -9      490.54      472.61     18.34 o
   0 -10  -9       47.45       47.36      6.34 o
   1 -10  -9       57.57       69.37      7.00 o
   2 -10  -9       47.30       48.36      6.00 o
   3 -10  -9       50.29       45.03      5.67 o
  -4  -9  -9       21.56       23.35      5.00 o
  -3  -9  -9       20.15       23.68      5.00 o
  -2  -9  -9       17.12       12.67      4.00 o
  -1  -9  -9       66.56       62.04      6.67 o
   0  -9  -9       77.29       72.04      7.00 o
   1  -9  -9      225.69      235.80     11.01 o
   2  -9  -9      369.56      358.54     14.01 o
   3  -9  -9       43.39       41.37      3.37 o
   6  -9  -9       60.56       58.70      6.34 o
  -5  -8  -9       52.13       69.37      8.00 o
  -4  -8  -9      500.45      490.29     18.34 o
  -3  -8  -9       46.36       29.35      5.00 o
  -2  -8  -9      489.90      479.61     17.68 o
  -1  -8  -9      245.55      243.81     11.01 o
   0  -8  -9       67.04       64.70      6.34 o
   1  -8  -9      332.44      352.54     13.34 o
   2  -8  -9       14.81       17.56      2.16 o
   3  -8  -9       13.22       16.01      3.34 o
   5  -8  -9       18.53       20.01      4.00 o
   6  -8  -9      264.61      263.82     11.67 o
   7  -8  -9       37.38       44.03      6.00 o
  -5  -7  -9      157.43      174.10     10.34 o
  -4  -7  -9       94.47       97.06      7.67 o
  -3  -7  -9       63.20       65.70      6.67 o
  -2  -7  -9     2219.49     2030.85     50.70 o
  -1  -7  -9       84.08       79.05      6.00 o
   0  -7  -9      236.73      241.81     10.34 o
   1  -7  -9       69.47       66.37      5.34 o
   2  -7  -9       21.45       25.35      3.67 o
   3  -7  -9      153.64      164.43      7.67 o
   4  -7  -9      225.77      212.68      6.35 o
   5  -7  -9      150.49      133.08      7.67 o
   6  -7  -9       48.19       46.03      5.67 o
   7  -7  -9       46.56       39.36      5.67 o
   8  -7  -9       85.36       86.38      8.67 o
  -5  -6  -9      254.44      243.48     12.01 o
  -4  -6  -9      240.64      241.14     11.34 o
  -3  -6  -9      244.71      227.47     11.01 o
  -2  -6  -9      954.59      943.88     27.02 o
  -1  -6  -9      367.33      352.87     13.01 o
   0  -6  -9      107.41       99.72      6.34 o
   1  -6  -9      125.65      117.74      6.67 o
   2  -6  -9       23.24       22.01      3.00 o
   3  -6  -9      346.08      362.60      9.34 o
   4  -6  -9      448.23      456.61     10.13 o
   5  -6  -9        3.90        2.33      2.33 o
   6  -6  -9      312.51      315.18     12.67 o
   7  -6  -9      101.51      104.73      7.67 o
   8  -6  -9        5.68        0.00      3.00 o
  -6  -5  -9      103.14       97.39      7.67 o
  -5  -5  -9      252.42      240.14     11.67 o
  -4  -5  -9       52.16       43.36      5.34 o
  -3  -5  -9      122.34      126.74      7.67 o
  -2  -5  -9      379.22      378.55     13.67 o
  -1  -5  -9      139.64      145.75      7.34 o
   0  -5  -9       15.21       10.01      2.33 o
   1  -5  -9      507.67      528.97     15.68 o
   2  -5  -9      525.09      532.31     15.34 o
   3  -5  -9       46.25       44.61      4.17 o
   4  -5  -9       16.25       15.73      1.99 o
   5  -5  -9      163.22      163.76      8.34 o
   6  -5  -9      173.78      160.43      8.67 o
   7  -5  -9      127.17      122.40      8.34 o
   8  -5  -9       78.59       94.72      8.67 o
  -6  -4  -9       37.19       32.35      5.34 o
  -5  -4  -9      128.75      129.74      8.34 o
  -4  -4  -9       10.19        7.00      3.00 o
  -3  -4  -9      347.71      337.20     12.67 o
  -2  -4  -9       61.41       69.04      5.34 o
  -1  -4  -9       60.33       58.37      4.67 o
   0  -4  -9     2412.37     2612.19     58.70 o
   1  -4  -9      359.94      363.21     11.67 o
   2  -4  -9      299.40      306.52     10.01 o
   3  -4  -9      205.71      205.45      5.51 o
   4  -4  -9       61.33       61.28      2.88 o
   5  -4  -9      210.77      198.45      9.01 o
   6  -4  -9      765.31      761.11     22.35 o
   7  -4  -9        4.80        9.34      3.34 o
   8  -4  -9      151.55      170.43     10.34 o
  -6  -3  -9      173.05      168.43      9.34 o
  -5  -3  -9      109.58      112.07      7.34 o
  -4  -3  -9       77.80       69.37      6.34 o
  -3  -3  -9      841.28      813.66     35.35 o
  -2  -3  -9      112.28      121.07      6.34 o
  -1  -3  -9       63.16       81.38      5.00 o
   0  -3  -9       45.76       62.70      4.34 o
   1  -3  -9      443.51      461.27     13.01 o
   2  -3  -9      739.80      756.40     13.67 o
   3  -3  -9       40.08       36.35      2.16 o
   4  -3  -9      134.14      115.07      6.34 o
   5  -3  -9      360.78      331.19     12.34 o
   6  -3  -9      475.12      467.27     16.34 o
   7  -3  -9      256.02      254.15     12.01 o
   8  -3  -9       22.50       35.69      6.00 o
  -6  -2  -9      118.26      121.74      8.00 o
  -5  -2  -9      181.60      182.11      9.01 o
  -4  -2  -9       53.50       47.94      2.96 o
  -3  -2  -9      514.12      554.07     10.50 o
  -2  -2  -9      353.12      365.26      7.10 o
  -1  -2  -9       33.25       27.68      3.34 o
   0  -2  -9      730.82      962.89     23.68 o
   1  -2  -9      158.60      188.50      4.83 o
   2  -2  -9       69.00       86.40      3.04 o
   3  -2  -9      118.29      122.65      3.51 o
   4  -2  -9      203.90      209.46      8.67 o
   5  -2  -9      175.87      175.10      8.67 o
   6  -2  -9      346.45      308.18     12.67 o
   7  -2  -9      243.25      236.14     11.67 o
   8  -2  -9      259.26      248.81     12.67 o
  -6  -1  -9      232.24      210.12     10.34 o
  -5  -1  -9        4.74        3.67      2.00 o
  -4  -1  -9      408.73      405.67      8.97 o
  -3  -1  -9      244.53      270.58      6.33 o
  -2  -1  -9      395.09      459.04      8.65 o
  -1  -1  -9      438.43      451.69      8.17 o
   0  -1  -9     6739.28     7551.39    159.09 o
   1  -1  -9      837.96      907.20     15.33 o
   2  -1  -9      623.85      676.42     12.00 o
   3  -1  -9      174.58      177.86      4.13 o
   4  -1  -9       14.27       12.01      2.67 o
   5  -1  -9      254.99      254.15     10.67 o
   6  -1  -9      202.40      188.44      9.67 o
   7  -1  -9        9.59       11.67      3.67 o
   8  -1  -9       69.23       68.37      7.67 o
  -6   0  -9       88.85       76.80      6.50 o
  -5   0  -9      529.07      519.84     11.16 o
  -4   0  -9        2.45        2.00      1.28 o
  -3   0  -9      536.32      543.61     10.40 o
  -2   0  -9     1006.38     1071.92     17.85 o
  -1   0  -9      805.08      889.47     15.68 o
   0   0  -9      177.37      163.76      6.34 o
   1   0  -9      140.00      169.26      4.36 o
   2   0  -9      136.93      138.25      3.69 o
   3   0  -9      119.47      121.04      3.13 o
   4   0  -9      318.89      328.19     11.34 o
   5   0  -9      895.33      886.85     25.01 o
   6   0  -9      140.02      139.75      8.34 o
   7   0  -9      261.78      267.16     13.01 o
   8   0  -9       14.17       11.01      4.34 o
  -7   1  -9      109.84      117.07      7.67 o
  -6   1  -9      851.41      827.82     24.35 o
  -5   1  -9      313.89      291.84     11.67 o
  -4   1  -9      757.07      737.16     14.10 o
  -3   1  -9       15.11       15.87      1.76 o
  -2   1  -9      876.33      964.98     22.01 o
  -1   1  -9     2140.34     2432.69     37.34 o
   0   1  -9     1404.62     1565.24     36.02 o
   1   1  -9      177.58      181.99      4.36 o
   2   1  -9      393.64      443.28      8.31 o
   3   1  -9       19.26       13.97      1.16 o
   4   1  -9       94.75       89.05      5.67 o
   5   1  -9      598.79      555.99     18.01 o
   6   1  -9       55.45       57.03      6.34 o
   7   1  -9      115.58      122.07      8.67 o
   8   1  -9       21.49       24.68      5.34 o
  -8   2  -9      110.09      110.73      8.00 o
  -7   2  -9       10.09       10.86      3.00 o
  -6   2  -9      300.01      304.14      8.59 o
  -5   2  -9      305.34      278.46      7.64 o
  -4   2  -9       70.68       68.59      3.51 o
  -3   2  -9      770.93      766.70     16.18 o
  -2   2  -9      270.37      277.49      8.67 o
  -1   2  -9       42.33       48.70      3.00 o
   0   2  -9      290.17      279.83      8.00 o
   1   2  -9       21.08       15.68      2.00 o
   2   2  -9     1118.26     1058.62     25.35 o
   3   2  -9       75.44       73.38      4.67 o
   4   2  -9      188.37      171.10      8.00 o
   5   2  -9      102.91       84.05      6.34 o
   6   2  -9       39.37       36.35      5.34 o
   7   2  -9      375.13      393.90     16.01 o
   8   2  -9       21.20       22.01      5.34 o
  -8   3  -9      107.13      101.39      8.00 o
  -7   3  -9       12.42       14.66      2.70 o
  -6   3  -9       18.87       25.37      2.83 o
  -5   3  -9      397.77      388.65      9.66 o
  -4   3  -9      653.88      651.71     18.01 o
  -3   3  -9       25.79       29.35      3.34 o
  -2   3  -9     2558.52     2728.92     58.70 o
  -1   3  -9      184.86      193.45      7.00 o
   0   3  -9      368.82      356.21      9.34 o
   1   3  -9      271.86      263.15      8.00 o
   2   3  -9      110.83      127.07      5.67 o
   3   3  -9      368.64      369.88     12.01 o
   4   3  -9      159.52      155.09      7.67 o
   5   3  -9      132.33      121.74      7.34 o
   6   3  -9      210.16      206.45     10.67 o
   7   3  -9      118.95      135.41      9.34 o
   8   3  -9       51.36       43.03      6.67 o
  -8   4  -9       35.66       32.69      5.67 o
  -7   4  -9      209.21      231.95      9.01 o
  -6   4  -9       39.23       40.38      3.65 o
  -5   4  -9      371.35      374.55     13.34 o
  -4   4  -9      336.31      334.19     11.67 o
  -3   4  -9      548.02      520.64     15.34 o
  -2   4  -9      116.57       99.06      5.34 o
  -1   4  -9       75.38       96.06      5.00 o
   0   4  -9        2.06        2.80      0.80 o
   1   4  -9      179.27      181.11      6.34 o
   2   4  -9       47.43       43.03      3.67 o
   3   4  -9       79.09       72.38      5.00 o
   4   4  -9      548.46      513.97     16.34 o
   5   4  -9      267.50      241.81     11.01 o
   6   4  -9      175.45      154.09      9.34 o
   7   4  -9       61.63       75.04      8.00 o
  -8   5  -9       12.40       10.67      4.00 o
  -7   5  -9        3.00        0.33      2.67 o
  -6   5  -9       26.77       32.69      5.00 o
  -5   5  -9      555.39      552.65     17.34 o
  -4   5  -9       78.98       76.04      5.67 o
  -3   5  -9        8.29        8.34      2.67 o
  -2   5  -9       49.81       45.69      4.34 o
  -1   5  -9       34.74       36.35      3.67 o
   0   5  -9      116.12      127.50      3.51 o
   1   5  -9       53.98       67.71      3.67 o
   2   5  -9      166.80      164.10      6.67 o
   3   5  -9      108.35      113.40      6.00 o
   4   5  -9      279.75      243.81     10.34 o
   5   5  -9      220.82      224.13     10.67 o
   6   5  -9       35.90       34.69      5.34 o
   7   5  -9      189.76      199.12     11.67 o
  -8   6  -9       20.85       20.01      4.67 o
  -7   6  -9       77.67       82.10      5.54 o
  -6   6  -9      103.31      101.39      7.34 o
  -5   6  -9      292.93      272.83     11.34 o
  -4   6  -9       43.90       50.36      5.34 o
  -3   6  -9      342.50      330.86     11.67 o
  -2   6  -9       36.84       32.35      3.67 o
  -1   6  -9        0.27        1.33      1.67 o
   0   6  -9      114.75      113.33      5.00 o
   1   6  -9      948.24      880.18     21.01 o
   2   6  -9       37.74       34.02      3.67 o
   3   6  -9      398.05      383.89     13.01 o
   4   6  -9      288.85      227.13     10.34 o
   5   6  -9       55.45       54.03      6.00 o
   6   6  -9      170.40      180.77     10.67 o
   7   6  -9      115.91      109.06      9.01 o
  -7   7  -9       25.73       25.35      5.00 o
  -6   7  -9        5.25        6.00      3.00 o
  -5   7  -9      534.59      506.63     17.34 o
  -4   7  -9       13.30       15.01      3.34 o
  -3   7  -9      196.54      214.12      9.34 o
  -2   7  -9       38.94       44.03      4.67 o
  -1   7  -9       74.35       77.38      5.34 o
   0   7  -9      414.07      411.24     13.34 o
   1   7  -9      849.92      812.14     20.01 o
   2   7  -9      116.37      102.06      5.67 o
   3   7  -9      320.72      312.18     11.67 o
   4   7  -9      200.33      196.78      9.67 o
   5   7  -9       46.67       39.69      5.67 o
   6   7  -9       63.41       83.72      8.34 o
  -7   8  -9       77.23       94.05      9.01 o
  -6   8  -9       13.04       12.01      3.67 o
  -5   8  -9       41.88       33.69      5.00 o
  -4   8  -9      352.41      354.87     13.67 o
  -3   8  -9       91.92       81.71      6.00 o
  -2   8  -9      505.57      496.62     16.01 o
  -1   8  -9       31.02       29.68      4.00 o
   2   8  -9       11.18       15.68      3.00 o
   3   8  -9       39.63       40.36      4.67 o
   4   8  -9       64.79       60.70      6.00 o
   5   8  -9       26.13       37.02      5.34 o
   6   8  -9       24.33       17.68      4.67 o
  -7   9  -9       71.38       80.71      8.67 o
  -6   9  -9      429.62      435.59     17.01 o
  -5   9  -9      164.70      147.75      9.01 o
  -4   9  -9      192.49      173.77      9.34 o
  -3   9  -9      212.16      192.11      9.67 o
  -2   9  -9      314.61      283.83     11.67 o
  -1   9  -9      193.93      193.45      9.01 o
   3   9  -9      133.18      147.42      7.67 o
   4   9  -9       84.35       79.38      6.34 o
   5   9  -9        3.32        4.34      3.00 o
  -6  10  -9       22.61       23.01      5.00 o
  -5  10  -9       86.03       83.38      8.00 o
  -4  10  -9       93.61       95.06      7.34 o
  -3  10  -9       88.72       98.06      7.34 o
  -2  10  -9      187.22      185.77      9.67 o
  -1  10  -9       43.80       43.03      5.34 o
  -6  11  -9       17.35       19.68      5.34 o
  -5  11  -9        7.16        5.34      3.67 o
  -4  11  -9      334.30      317.18     14.01 o
  -3  11  -9       93.60      108.40      8.00 o
  -2  11  -9       22.07       18.34      4.34 o
  -1  11  -9       58.57       63.70      6.67 o
  -5  12  -9       78.83       94.05      9.34 o
  -4  12  -9        4.23        1.33      3.34 o
  -3  12  -9       90.35       97.72      8.00 o
  -2  12  -9       26.80       24.35      4.67 o
  -1  12  -9      106.86      109.40      8.00 o
  -4  13  -9       54.96       62.70      7.67 o
  -3  13  -9       43.94       46.03      6.67 o
  -2  13  -9      164.86      164.76     10.34 o
  -1 -13  -8       24.70       15.34      5.00 o
   0 -13  -8       13.23       13.34      4.67 o
   1 -13  -8      147.24      166.76     11.34 o
  -2 -12  -8       25.65       22.01      5.34 o
  -1 -12  -8      100.92      103.06      8.67 o
   0 -12  -8      165.09      180.10     11.01 o
   1 -12  -8       45.69       39.36      6.34 o
   2 -12  -8       38.32       29.68      5.34 o
  -3 -11  -8       41.59       38.02      6.34 o
  -2 -11  -8        6.86        5.67      3.34 o
  -1 -11  -8        5.57        6.34      3.67 o
   0 -11  -8       53.88       54.70      6.67 o
   1 -11  -8       75.37       80.38      8.00 o
   2 -11  -8      113.39      121.74      8.34 o
   4 -11  -8       61.07       57.03      6.00 o
  -4 -10  -8       40.57       47.69      6.67 o
  -3 -10  -8      131.46      137.41      9.34 o
  -2 -10  -8        0.15        1.00      2.67 o
  -1 -10  -8        5.69        4.34      3.00 o
   0 -10  -8       47.87       43.69      5.67 o
   1 -10  -8       94.43       87.38      7.00 o
   2 -10  -8        9.59       10.01      3.34 o
   3 -10  -8       21.10       26.07      6.17 o
   4 -10  -8      396.30      408.24     14.34 o
  -5  -9  -8       12.91       17.34      4.67 o
  -4  -9  -8      101.92      101.39      8.00 o
  -3  -9  -8        5.69        3.67      3.00 o
  -2  -9  -8      142.06       97.72      7.34 o
  -1  -9  -8      549.12      521.64     18.34 o
   0  -9  -8       21.30       15.01      3.67 o
   1  -9  -8      176.04      165.76      9.01 o
   2  -9  -8      246.49      258.06      7.05 o
   3  -9  -8       81.25       88.02      4.23 o
   4  -9  -8      450.92      438.26     14.68 o
   6  -9  -8        5.73        8.34      3.00 o
  -5  -8  -8       23.55       31.02      5.67 o
  -4  -8  -8      263.44      268.16     13.01 o
  -3  -8  -8      104.66      112.73      8.00 o
  -2  -8  -8       55.71       38.02      5.34 o
  -1  -8  -8     1401.29     1348.45     35.69 o
   0  -8  -8      122.65      115.73      7.34 o
   1  -8  -8      157.30      166.09      6.17 o
   2  -8  -8      214.72      213.90      9.01 o
   3  -8  -8        6.88        8.80      1.76 o
   5  -8  -8       28.75       26.02      4.00 o
   6  -8  -8       93.25       87.38      6.67 o
   7  -8  -8       28.29       32.02      5.00 o
  -5  -7  -8        1.63        2.67      3.00 o
  -4  -7  -8       45.11       42.69      5.67 o
  -3  -7  -8       42.48       30.02      4.67 o
  -2  -7  -8      666.29      677.39     21.35 o
  -1  -7  -8       65.77       53.36      5.34 o
   0  -7  -8      249.39      254.48     10.67 o
   1  -7  -8       19.27       15.96      1.67 o
   2  -7  -8        4.25        3.52      1.28 o
   3  -7  -8      345.19      305.51     11.34 o
   4  -7  -8       12.16       13.01      3.00 o
   5  -7  -8      347.09      354.21     12.67 o
   6  -7  -8       52.08       57.03      6.00 o
   7  -7  -8       64.62       59.70      6.67 o
   8  -7  -8      131.23      134.41      9.34 o
  -5  -6  -8      326.60      323.19     13.67 o
  -4  -6  -8      282.22      290.17     12.34 o
  -3  -6  -8      226.27      194.11      9.67 o
  -2  -6  -8       94.80       90.05      6.34 o
  -1  -6  -8      138.19      138.75      7.34 o
   0  -6  -8      109.95      107.89      2.95 o
   1  -6  -8      775.28      828.61     14.09 o
   2  -6  -8       99.69      105.06      6.00 o
   3  -6  -8       74.27       78.14      3.54 o
   4  -6  -8      498.55      497.29     15.34 o
   5  -6  -8       69.70       70.04      5.34 o
   6  -6  -8      106.55      114.07      7.34 o
   7  -6  -8      162.73      159.76      9.01 o
   8  -6  -8      129.56      149.75      9.67 o
  -6  -5  -8      362.60      413.57     15.68 o
  -5  -5  -8      600.83      586.67     19.34 o
  -4  -5  -8      158.03      151.09      8.34 o
  -3  -5  -8      246.63      256.15     10.67 o
  -2  -5  -8      253.62      259.15     10.67 o
  -1  -5  -8        1.57       -0.67      1.33 o
   0  -5  -8      102.99      106.06      5.67 o
   1  -5  -8     2709.29     2862.00     64.04 o
   2  -5  -8      171.74      172.77      7.00 o
   3  -5  -8       21.24       23.71      3.50 o
   4  -5  -8      152.53      160.09      7.67 o
   5  -5  -8      308.25      273.83     11.01 o
   6  -5  -8       43.45       47.03      5.34 o
   7  -5  -8      312.99      291.84     13.01 o
   8  -5  -8      157.85      195.45     11.01 o
  -6  -4  -8        9.34       10.34      3.34 o
  -5  -4  -8      128.31      124.74      8.00 o
  -4  -4  -8      253.04      232.80     10.34 o
  -3  -4  -8       48.57       45.36      5.00 o
  -2  -4  -8       96.87      111.73      6.34 o
  -1  -4  -8      253.26      261.82      9.67 o
   0  -4  -8      755.33      800.13     21.01 o
   1  -4  -8     1764.37     1834.07     42.02 o
   2  -4  -8     1526.48     1561.86     25.59 o
   3  -4  -8      510.72      524.90     10.34 o
   4  -4  -8       28.24       26.02      3.34 o
   5  -4  -8      772.81      756.44     21.35 o
   6  -4  -8      187.16      165.43      8.67 o
   7  -4  -8       10.76       12.01      3.67 o
   8  -4  -8       56.21       52.36      6.67 o
  -6  -3  -8       45.95       45.36      5.67 o
  -5  -3  -8       10.14        8.00      3.00 o
  -4  -3  -8      484.50      468.27     15.68 o
  -3  -3  -8      171.39      157.42      7.67 o
  -2  -3  -8       25.54       28.86      2.00 o
  -1  -3  -8      183.87      238.14      8.67 o
   0  -3  -8       43.54       37.69      3.67 o
   1  -3  -8       97.68       98.39      4.67 o
   2  -3  -8      212.28      255.74     11.01 o
   3  -3  -8      435.52      404.15      8.21 o
   4  -3  -8       88.20       76.38      5.00 o
   5  -3  -8       16.09       16.34      3.34 o
   6  -3  -8      186.72      170.10      9.01 o
   7  -3  -8      118.75      104.06      7.34 o
   8  -3  -8       41.23       50.70      6.67 o
  -6  -2  -8      100.15       94.05      6.67 o
  -5  -2  -8        3.30        1.67      2.33 o
  -4  -2  -8      404.66      378.16      8.49 o
  -3  -2  -8       22.46       26.09      2.83 o
  -2  -2  -8      112.33      108.39      2.87 o
  -1  -2  -8      757.70      847.83     21.68 o
   0  -2  -8      358.13      349.20     10.67 o
   1  -2  -8        1.63        0.57      0.80 o
   2  -2  -8      346.52      346.19      7.17 o
   3  -2  -8      202.34      197.52      7.17 o
   4  -2  -8      171.11      157.09      7.34 o
   5  -2  -8      449.42      439.26     14.34 o
   6  -2  -8      123.09      113.40      7.34 o
   7  -2  -8       19.13       24.68      4.67 o
   8  -2  -8      102.11       93.72      7.67 o
  -6  -1  -8      303.94      301.48      9.17 o
  -5  -1  -8      868.46      859.15     16.46 o
  -4  -1  -8      136.00      128.04      4.41 o
  -3  -1  -8       92.02       95.16      3.50 o
  -2  -1  -8      160.19      174.72      4.32 o
  -1  -1  -8     8080.64     8757.79    127.27 o
   0  -1  -8      155.02      169.10      6.34 o
   1  -1  -8     1184.97     1207.45     30.02 o
   2  -1  -8       13.48       14.08      1.36 o
   3  -1  -8      721.16      787.50     13.34 o
   4  -1  -8      220.07      217.13      8.67 o
   5  -1  -8      309.26      278.50     11.01 o
   6  -1  -8      363.18      330.86     13.01 o
   7  -1  -8       13.75       13.67      3.67 o
   8  -1  -8      165.82      197.11     11.34 o
  -6   0  -8       10.17       11.48      2.23 o
  -5   0  -8      145.53      147.43      5.34 o
  -4   0  -8       98.47      105.32      3.99 o
  -3   0  -8      166.99      197.91      7.17 o
  -2   0  -8       44.98       55.23      2.40 o
  -1   0  -8      116.60      117.40      3.20 o
   0   0  -8      304.59      288.83      8.67 o
   1   0  -8      140.54      159.88      3.89 o
   2   0  -8      705.55      755.37     12.81 o
   3   0  -8     2056.61     2336.41     35.55 o
   4   0  -8      121.00      138.75      7.00 o
   5   0  -8     1747.55     1672.64     40.69 o
   6   0  -8      298.60      255.82     11.34 o
   7   0  -8       27.08       28.68      5.00 o
   8   0  -8       68.62       67.71      7.67 o
  -7   1  -8      277.80      281.16     11.67 o
  -6   1  -8       64.22       56.56      4.01 o
  -5   1  -8       10.78        9.30      1.76 o
  -4   1  -8      923.64      910.20     24.01 o
  -3   1  -8      103.20       93.95      5.00 o
  -2   1  -8     1234.73     1371.44     21.90 o
  -1   1  -8     2532.37     2599.85     57.70 o
   0   1  -8      231.97      268.69      5.54 o
   1   1  -8     1357.55     1307.93     20.75 o
   2   1  -8      638.91      737.49     12.58 o
   3   1  -8       34.60       38.72      1.67 o
   4   1  -8      311.25      309.18     11.01 o
   6   1  -8       19.24       22.01      4.00 o
   7   1  -8       69.61       74.71      7.67 o
   8   1  -8      100.21      118.74      9.34 o
  -8   2  -8       93.49       96.72      7.67 o
  -7   2  -8       37.70       38.15      3.65 o
  -6   2  -8      632.49      620.82     13.67 o
  -5   2  -8      348.16      341.04      8.48 o
  -4   2  -8      818.64      798.42     19.01 o
  -3   2  -8     1650.30     1690.65     37.36 o
  -2   2  -8      509.67      501.96     13.34 o
  -1   2  -8      127.46      116.07      4.67 o
   0   2  -8      544.16      527.64     12.67 o
   1   2  -8      241.98      242.81      7.34 o
   2   2  -8     2883.65     3016.76     65.04 o
   3   2  -8        6.84        5.67      2.00 o
   4   2  -8       57.51       52.36      5.00 o
   5   2  -8        7.40        0.00      2.67 o
   6   2  -8       10.91       18.01      4.00 o
   7   2  -8      531.88      489.95     18.68 o
   8   2  -8       69.01       89.72      9.01 o
  -8   3  -8      132.97      150.75      9.34 o
  -7   3  -8       24.64       26.37      3.30 o
  -6   3  -8       53.33       57.02      4.12 o
  -5   3  -8      138.01      135.33      5.17 o
  -4   3  -8      433.55      395.23     12.67 o
  -3   3  -8      388.92      411.24     12.01 o
  -2   3  -8      162.68      185.44      6.67 o
  -1   3  -8      374.14      418.58     11.67 o
   0   3  -8      128.76      127.80      3.84 o
   1   3  -8      694.69      721.09     17.01 o
   2   3  -8       36.64       35.69      3.34 o
   3   3  -8      103.50       94.05      5.34 o
   4   3  -8      132.18      115.73      6.67 o
   5   3  -8       93.66       72.04      6.00 o
   6   3  -8      443.88      446.59     16.34 o
   7   3  -8       54.98       78.38      8.00 o
   8   3  -8      217.85      250.15     13.67 o
  -8   4  -8       44.81       45.03      6.34 o
  -7   4  -8       63.53       63.26      4.72 o
  -6   4  -8       25.52       24.14      2.94 o
  -5   4  -8       43.80       37.69      4.34 o
  -4   4  -8      416.58      420.24     13.34 o
  -3   4  -8      218.56      218.46      8.34 o
  -2   4  -8       19.61       33.35      3.34 o
  -1   4  -8       54.45       64.70      4.00 o
   0   4  -8       13.73       12.02      2.17 o
   1   4  -8      582.90      578.34     14.68 o
   2   4  -8       73.22       75.04      4.34 o
   3   4  -8      174.71      188.78      8.00 o
   4   4  -8      970.78      944.55     25.35 o
   5   4  -8      178.57      179.77      9.34 o
   6   4  -8      132.33      131.08      8.67 o
   7   4  -8      131.75      142.08     10.01 o
  -8   5  -8       95.54      101.73      9.34 o
  -7   5  -8      274.16      281.27      8.96 o
  -6   5  -8      132.05      124.74      7.67 o
  -5   5  -8      361.53      379.22     13.34 o
  -4   5  -8      532.95      524.64     16.01 o
  -3   5  -8      136.99      135.41      6.67 o
  -2   5  -8       78.09       71.04      4.67 o
  -1   5  -8       72.13       94.39      5.00 o
   0   5  -8      177.72      170.83      4.24 o
   1   5  -8       61.83       72.71      3.67 o
   2   5  -8      153.66      158.76      6.67 o
   3   5  -8      124.44      118.40      6.34 o
   4   5  -8       92.32      104.06      6.67 o
   5   5  -8      735.36      719.09     22.35 o
   6   5  -8      201.59      184.44     10.34 o
   7   5  -8       86.77       90.72      9.01 o
  -8   6  -8       16.76       22.35      5.00 o
  -7   6  -8      113.33      121.40      8.34 o
  -6   6  -8      104.89       86.38      6.67 o
  -5   6  -8      486.22      459.27     15.68 o
  -4   6  -8       25.50       23.35      3.67 o
  -3   6  -8      278.40      270.49     10.34 o
  -2   6  -8      221.04      229.47      9.01 o
  -1   6  -8      273.09      258.82      9.67 o
   0   6  -8       21.77       20.77      1.67 o
   1   6  -8      302.70      289.17      9.01 o
   2   6  -8       20.55       23.68      3.34 o
   3   6  -8      365.28      348.54     12.01 o
   4   6  -8        1.94        3.67      2.67 o
   5   6  -8       87.90       74.71      6.34 o
   6   6  -8      381.50      387.23     16.01 o
   7   6  -8       91.44       98.72      9.34 o
  -7   7  -8       17.71       20.35      4.67 o
  -6   7  -8       59.68       57.70      6.67 o
  -5   7  -8      272.19      249.14     11.01 o
  -4   7  -8       83.53       77.38      6.00 o
  -3   7  -8      543.57      569.66     17.01 o
  -2   7  -8      198.97      191.78      8.67 o
  -1   7  -8       78.10       83.72      5.34 o
   0   7  -8      165.40      152.33      4.07 o
   1   7  -8      672.12      632.03     16.34 o
   2   7  -8       32.55       34.69      3.67 o
   3   7  -8      226.12      201.12      9.01 o
   4   7  -8      270.97      230.80     10.34 o
   5   7  -8       68.27       65.37      6.67 o
   6   7  -8       16.84       16.01      4.34 o
  -7   8  -8      139.07      144.42      9.34 o
  -6   8  -8       78.67       70.37      7.34 o
  -5   8  -8       41.96       32.35      5.00 o
  -4   8  -8      179.17      181.44      9.34 o
  -3   8  -8       40.01       40.36      5.00 o
  -2   8  -8       55.99       44.69      4.67 o
  -1   8  -8      302.66      276.16     10.67 o
   0   8  -8       54.46       62.04      5.00 o
   1   8  -8       35.51       41.36      3.67 o
   2   8  -8       92.37       96.39      5.67 o
   3   8  -8      138.63      129.08      7.00 o
   4   8  -8      360.18      364.55     14.01 o
   5   8  -8       31.22       31.69      5.00 o
   6   8  -8        0.87        1.67      3.34 o
  -7   9  -8      159.39      162.76     10.34 o
  -6   9  -8      234.95      242.47     12.34 o
  -5   9  -8       67.07       65.04      6.67 o
  -4   9  -8       27.26       30.68      4.67 o
  -3   9  -8      748.77      692.07     21.01 o
  -2   9  -8       34.81       34.69      4.67 o
  -1   9  -8      194.61      192.11      9.01 o
   2   9  -8      308.73      305.51     11.01 o
   3   9  -8       10.31        6.56      2.67 o
   4   9  -8       75.50       72.38      6.67 o
   5   9  -8       50.22       51.70      6.34 o
  -6  10  -8       79.39       68.04      7.67 o
  -5  10  -8       17.01       12.67      4.00 o
  -4  10  -8       54.90       65.04      6.67 o
  -3  10  -8       75.58       60.03      6.34 o
  -2  10  -8       53.96       60.37      6.00 o
  -1  10  -8       47.85       61.04      6.00 o
   4  10  -8       57.35       67.71      6.67 o
   5  10  -8        7.62       19.68      4.34 o
  -6  11  -8        8.75        1.67      3.67 o
  -5  11  -8       14.28        6.67      3.67 o
  -4  11  -8      244.95      256.48     12.34 o
  -3  11  -8      343.91      361.88     14.34 o
  -2  11  -8       47.66       42.02      5.67 o
  -1  11  -8       24.64       26.02      4.67 o
  -5  12  -8        7.50        8.00      4.00 o
  -4  12  -8        4.35       -4.00      3.00 o
  -3  12  -8       24.56       35.35      5.67 o
  -2  12  -8      160.00      170.77     10.01 o
  -1  12  -8       60.81       69.04      7.34 o
   2  12  -8      109.31      136.08     10.01 o
  -4  13  -8       57.69       79.05      8.67 o
  -3  13  -8       15.85       26.35      5.34 o
  -2  13  -8       67.32       84.05      8.34 o
  -1 -13  -7       14.14       13.01      4.67 o
   0 -13  -7      361.98      330.86     16.01 o
   1 -13  -7       13.54       12.01      4.67 o
  -2 -12  -7       46.81       57.37      7.34 o
  -1 -12  -7      332.81      351.20     16.01 o
   0 -12  -7       26.14       20.01      4.67 o
   1 -12  -7       28.43       19.68      4.67 o
   2 -12  -7       84.59       86.72      8.34 o
   5 -12  -7       47.70       45.36      6.34 o
  -3 -11  -7       49.37       56.03      7.34 o
  -2 -11  -7       27.89       31.02      5.67 o
  -1 -11  -7       30.27       32.69      5.34 o
   0 -11  -7      205.21      208.79     11.34 o
   1 -11  -7       42.00       35.35      5.34 o
   2 -11  -7       31.29       36.02      5.34 o
   4 -11  -7       57.97       51.03      5.67 o
   5 -11  -7      344.87      379.89     14.68 o
  -4 -10  -7       32.50       31.02      5.67 o
  -3 -10  -7      117.89      124.74      9.01 o
  -2 -10  -7        9.68        5.00      3.34 o
  -1 -10  -7      187.18      180.10     10.01 o
   0 -10  -7       79.20       82.38      7.00 o
   1 -10  -7       38.48       33.02      5.00 o
   2 -10  -7       33.43       40.02      5.34 o
   3 -10  -7       38.13       53.36      5.00 o
   4 -10  -7       43.85       38.02      5.00 o
   5 -10  -7      559.43      580.67     19.01 o
  -5  -9  -7      164.18      187.44     11.01 o
  -4  -9  -7       61.30       64.37      7.00 o
  -3  -9  -7       23.52       19.68      4.34 o
  -2  -9  -7       22.08       16.68      4.00 o
  -1  -9  -7      224.33      227.13     11.01 o
   0  -9  -7      288.89      274.83     12.01 o
   1  -9  -7        7.81        4.34      2.33 o
   2  -9  -7        3.60        1.28      1.36 o
   3  -9  -7      543.39      525.37     11.63 o
   4  -9  -7       27.64       31.69      4.34 o
  -5  -8  -7      143.33      167.76      9.67 o
  -4  -8  -7      137.27      127.41      8.67 o
  -3  -8  -7      237.25      228.80     11.01 o
  -2  -8  -7      904.90      837.49     24.68 o
  -1  -8  -7      477.06      444.59     15.68 o
   0  -8  -7      105.00      107.06      7.00 o
   1  -8  -7      147.85      155.55      4.80 o
   2  -8  -7      542.26      549.81     11.35 o
   3  -8  -7      517.09      507.62     15.18 o
   4  -8  -7      168.29      179.77      8.34 o
   5  -8  -7       35.05       28.68      4.00 o
   6  -8  -7       24.69       29.35      4.34 o
   7  -8  -7       34.57       39.36      5.34 o
  -5  -7  -7      190.45      202.45     10.67 o
  -4  -7  -7        1.13        1.33      2.67 o
  -3  -7  -7       97.73       96.06      6.67 o
  -2  -7  -7       93.64       87.38      6.34 o
  -1  -7  -7       13.96       17.68      3.34 o
   0  -7  -7       41.41       40.59      2.06 o
   1  -7  -7       31.01       31.55      2.22 o
   2  -7  -7       25.07       30.99      2.32 o
   3  -7  -7      668.65      640.82     15.84 o
   4  -7  -7        4.78        6.67      2.33 o
   5  -7  -7       57.73       58.37      5.67 o
   6  -7  -7       73.47       77.71      6.00 o
   7  -7  -7       18.54       21.01      4.34 o
   8  -7  -7      108.79      126.74      8.67 o
  -5  -6  -7      390.67      404.57     15.34 o
  -4  -6  -7      481.01      457.93     16.34 o
  -3  -6  -7       27.65       25.68      4.00 o
  -2  -6  -7        1.82        2.33      2.00 o
  -1  -6  -7        3.79        4.54      1.00 o
   0  -6  -7       56.32       71.69      2.57 o
   1  -6  -7      247.74      259.96      5.85 o
   2  -6  -7      197.83      170.50      6.00 o
   3  -6  -7      227.64      232.58      4.94 o
   4  -6  -7     1115.80     1106.64     27.68 o
   5  -6  -7       16.81       22.68      3.67 o
   6  -6  -7     1115.67     1080.30     29.02 o
   7  -6  -7       33.59       43.69      5.67 o
   8  -6  -7        2.62        2.33      3.00 o
  -5  -5  -7      669.20      685.40     21.35 o
  -4  -5  -7      254.80      233.47     10.34 o
  -3  -5  -7       16.52       21.35      3.67 o
  -2  -5  -7       74.56       77.30      3.84 o
  -1  -5  -7      180.18      174.10      8.00 o
   0  -5  -7      183.94      192.31      4.24 o
   1  -5  -7     1451.93     1600.95     24.88 o
   2  -5  -7      143.30      153.42      6.67 o
   3  -5  -7      172.97      168.20      4.83 o
   4  -5  -7      395.29      342.53     11.67 o
   5  -5  -7      246.03      232.14      9.67 o
   6  -5  -7      165.95      152.42      8.34 o
   7  -5  -7      301.41      293.17     12.34 o
   8  -5  -7       21.84       17.01      4.34 o
  -6  -4  -7       66.22       63.37      6.34 o
  -5  -4  -7      374.22      347.87     13.34 o
  -4  -4  -7      157.66      142.08      7.67 o
  -3  -4  -7       61.87       47.03      4.67 o
  -2  -4  -7       34.06       32.02      3.67 o
  -1  -4  -7      651.39      718.42     19.68 o
   0  -4  -7      638.26      720.75     19.01 o
   1  -4  -7      710.23      715.75     18.34 o
   2  -4  -7      284.10      296.00      6.72 o
   3  -4  -7      361.70      394.66      8.11 o
   4  -4  -7      121.95      117.74      6.00 o
   5  -4  -7        6.08        9.01      2.67 o
   6  -4  -7      669.21      596.01     18.68 o
   7  -4  -7        9.31       10.67      3.34 o
   8  -4  -7      140.28      141.08      9.34 o
   9  -4  -7       15.78       13.67      4.34 o
  -6  -3  -7       87.71       91.39      6.67 o
  -5  -3  -7       92.45      100.39      6.34 o
  -4  -3  -7       81.62       85.72      5.67 o
  -3  -3  -7      149.66      155.42      7.34 o
  -2  -3  -7       26.02       29.68      3.34 o
  -1  -3  -7      141.52      124.41      6.00 o
   0  -3  -7      132.93      144.75      6.00 o
   1  -3  -7       18.62       17.34      2.33 o
   2  -3  -7       60.13       64.84      2.56 o
   3  -3  -7      230.50      265.09      5.93 o
   4  -3  -7      806.48      810.14     21.35 o
   5  -3  -7      228.98      212.46      9.34 o
   6  -3  -7      198.42      182.11      9.01 o
   7  -3  -7       24.52       18.68      4.00 o
   8  -3  -7       67.50       62.04      7.00 o
   9  -3  -7        3.72        5.00      3.34 o
  -6  -2  -7       64.74       59.70      6.00 o
  -5  -2  -7      504.04      507.96     16.34 o
  -4  -2  -7       65.10       67.04      5.00 o
  -3  -2  -7      156.02      152.09      7.00 o
  -2  -2  -7      158.52      163.40      3.83 o
  -1  -2  -7       43.09       43.03      3.34 o
   0  -2  -7     2834.38     2995.41     64.37 o
   1  -2  -7       26.08       26.42      1.65 o
   2  -2  -7      703.75      780.74     13.07 o
   3  -2  -7     2667.18     2898.44     43.97 o
   4  -2  -7      703.73      780.79     20.68 o
   5  -2  -7      250.77      241.81      9.67 o
   6  -2  -7      157.43      155.76      8.34 o
   7  -2  -7       27.34       32.35      5.00 o
   8  -2  -7       20.55       22.35      4.67 o
   9  -2  -7       48.08       66.37      8.00 o
  -6  -1  -7      589.17      549.65     17.68 o
  -5  -1  -7       80.92       76.71      5.67 o
  -4  -1  -7       66.74       61.04      4.67 o
  -3  -1  -7      255.96      244.64     10.17 o
  -2  -1  -7      643.79      668.15     11.68 o
  -1  -1  -7      380.63      392.59      6.89 o
   0  -1  -7     1525.49     1593.59     35.35 o
   1  -1  -7      128.09      113.43      5.67 o
   2  -1  -7      108.66      115.12      3.13 o
   3  -1  -7      623.87      665.71     14.34 o
   4  -1  -7       86.92      115.07      6.00 o
   5  -1  -7      178.07      164.10      8.00 o
   6  -1  -7      821.11      809.14     24.01 o
   7  -1  -7       60.63       73.71      7.34 o
   8  -1  -7       93.94       95.06      7.67 o
  -7   0  -7      104.39       66.71      5.67 o
  -6   0  -7      154.70      151.42      8.00 o
  -5   0  -7     1432.65     1369.39     27.02 o
  -4   0  -7      101.21       85.95      3.51 o
  -3   0  -7       74.46       92.82      3.28 o
  -2   0  -7     1128.73     1226.09     19.51 o
  -1   0  -7       90.45       93.69      2.83 o
   0   0  -7      151.00      118.74      4.67 o
   1   0  -7      516.24      531.89      9.42 o
   2   0  -7     2624.69     2969.43     44.45 o
   3   0  -7       28.47       23.68      3.00 o
   4   0  -7      101.46       95.39      5.34 o
   5   0  -7      770.61      731.09     20.68 o
   6   0  -7      261.16      250.15     11.34 o
   7   0  -7       64.96       67.04      7.00 o
   8   0  -7       89.02       74.04      8.00 o
  -8   1  -7       25.96       23.35      4.67 o
  -7   1  -7      484.37      477.28     16.68 o
  -6   1  -7      206.58      209.20      6.60 o
  -5   1  -7       72.13       78.40      7.34 o
  -4   1  -7      710.51      659.68     25.85 o
  -3   1  -7      104.07      124.74      6.00 o
  -2   1  -7      424.83      449.26     13.01 o
   0   1  -7      276.20      288.17      8.00 o
   1   1  -7      481.83      438.59     11.34 o
   2   1  -7      302.47      321.18      6.17 o
   3   1  -7     1458.19     1537.23     35.69 o
   4   1  -7       60.42       61.04      4.67 o
   5   1  -7      249.00      240.14     10.01 o
   6   1  -7       12.08       11.34      3.34 o
   7   1  -7      108.58      110.73      8.00 o
   8   1  -7       94.13       99.72      9.34 o
  -8   2  -7       55.92       45.69      6.34 o
  -7   2  -7      139.13      152.09      8.67 o
  -6   2  -7        7.16        7.49      2.00 o
  -5   2  -7       54.34       54.74      3.37 o
  -4   2  -7      272.43      290.50      8.17 o
  -3   2  -7       64.20       51.36      3.67 o
  -2   2  -7      169.34      177.44      6.34 o
  -1   2  -7      139.34      135.08      5.00 o
   0   2  -7      389.21      404.39      7.19 o
   1   2  -7      717.81      730.76     16.01 o
   2   2  -7     3323.35     3448.67     73.71 o
   3   2  -7      192.76      200.78      8.00 o
   4   2  -7      187.31      177.77      8.00 o
   5   2  -7     1229.46     1152.00     30.35 o
   6   2  -7       62.47       56.37      6.34 o
   7   2  -7      177.37      184.44     10.67 o
   8   2  -7       15.51       17.68      4.67 o
  -8   3  -7       35.82       48.03      6.34 o
  -7   3  -7      397.03      389.50     10.38 o
  -6   3  -7      264.10      249.67      7.55 o
  -5   3  -7       68.03       74.22      3.77 o
  -4   3  -7       45.29       37.36      4.00 o
  -3   3  -7       73.28       72.04      4.34 o
  -2   3  -7       78.19       75.04      4.00 o
  -1   3  -7      870.66      924.54     22.01 o
   0   3  -7      105.67      110.53      2.88 o
   1   3  -7      366.74      338.53      9.34 o
   2   3  -7      282.65      272.49      8.67 o
   3   3  -7      147.96      141.42      6.67 o
   4   3  -7      624.24      570.67     17.01 o
   5   3  -7      177.91      187.78      9.34 o
   6   3  -7      664.20      617.36     20.68 o
   7   3  -7       52.48       42.69      6.34 o
   8   3  -7       99.57      121.74      9.67 o
  -8   4  -7        1.33        1.33      3.00 o
  -7   4  -7      145.12      137.71      6.01 o
  -6   4  -7      221.81      218.97      7.08 o
  -5   4  -7      198.99      182.11      8.34 o
  -4   4  -7      794.37      811.14     21.35 o
  -3   4  -7       13.99       26.02      3.00 o
  -2   4  -7      103.04      118.74      5.34 o
  -1   4  -7      230.84      227.13      8.00 o
   0   4  -7        7.07        8.01      1.11 o
   1   4  -7     1000.72      985.57     23.01 o
   2   4  -7       71.26       78.71      4.34 o
   3   4  -7      421.45      413.57     13.01 o
   4   4  -7      627.45      636.04     18.68 o
   5   4  -7       35.72       35.69      5.00 o
   6   4  -7      303.60      267.16     12.34 o
   7   4  -7      341.57      354.21     15.68 o
   8   4  -7       34.01       28.02      5.67 o
  -8   5  -7       74.74       81.05      8.34 o
  -7   5  -7       44.54       40.16      3.89 o
  -6   5  -7       37.49       46.69      5.67 o
  -5   5  -7      663.43      629.70     19.01 o
  -4   5  -7      605.09      579.67     17.01 o
  -3   5  -7       57.64       66.37      4.67 o
  -2   5  -7       29.12       27.02      3.34 o
  -1   5  -7       35.57       25.01      3.00 o
   0   5  -7      163.19      173.35      4.24 o
   1   5  -7      122.46      129.08      5.00 o
   2   5  -7      393.60      397.90     11.67 o
   3   5  -7       52.36       51.03      4.67 o
   4   5  -7     1106.19     1038.94     27.35 o
   5   5  -7       48.09       50.70      5.67 o
   6   5  -7      135.98      129.74      8.67 o
   7   5  -7      186.45      214.12     12.01 o
  -8   6  -7      166.80      184.11     10.67 o
  -7   6  -7       85.56       83.38      7.67 o
  -6   6  -7      319.32      316.18     13.01 o
  -5   6  -7      202.52      180.44      9.01 o
  -4   6  -7       18.67       15.34      3.00 o
  -3   6  -7      174.33      187.44      8.00 o
  -2   6  -7      223.99      244.14      9.34 o
  -1   6  -7       10.11       10.34      2.33 o
   0   6  -7      167.25      185.91      4.56 o
   1   6  -7      448.58      447.26     12.01 o
   2   6  -7       17.62       18.34      3.00 o
   3   6  -7      303.03      324.52     11.34 o
   4   6  -7      525.68      470.27     15.68 o
   5   6  -7       80.29       80.38      6.34 o
   6   6  -7      310.32      340.53     14.68 o
   7   6  -7       17.26       14.34      4.67 o
  -8   7  -7      148.42      167.76     10.67 o
  -7   7  -7       93.19       97.72      7.67 o
  -6   7  -7      123.78      114.07      8.00 o
  -5   7  -7      637.66      602.02     19.01 o
  -4   7  -7       68.42       55.37      5.34 o
  -3   7  -7       82.17       85.38      5.67 o
  -2   7  -7       55.36       63.04      4.67 o
  -1   7  -7      163.06      157.42      7.34 o
   0   7  -7      141.84      141.98      3.83 o
   1   7  -7       43.04       43.36      3.67 o
   2   7  -7       59.12       65.04      4.67 o
   3   7  -7      267.48      221.80      6.60 o
   4   7  -7      111.56      122.07      7.34 o
   5   7  -7       27.29       28.68      4.67 o
   6   7  -7        0.11        0.67      2.67 o
  -7   8  -7       50.20       56.70      7.00 o
  -6   8  -7      162.38      139.75      8.67 o
  -5   8  -7      179.74      164.10      9.01 o
  -4   8  -7      150.43      141.75      8.00 o
  -3   8  -7      133.41      130.41      7.34 o
  -2   8  -7      106.43       88.72      6.00 o
  -1   8  -7       42.14       48.36      5.00 o
   0   8  -7      282.28      250.81     10.01 o
   1   8  -7       91.23       87.05      5.00 o
   2   8  -7       12.78       15.34      3.00 o
   3   8  -7      143.16      151.10      6.67 o
   4   8  -7       88.98       92.05      6.67 o
   5   8  -7       29.31       36.69      5.34 o
   6   8  -7        3.08        6.67      3.67 o
  -7   9  -7       64.17       77.04      8.34 o
  -6   9  -7      109.69      130.41      9.01 o
  -5   9  -7      175.05      160.43      9.34 o
  -4   9  -7       81.89       69.04      6.67 o
  -3   9  -7      153.21      149.75      8.34 o
  -2   9  -7       35.57       33.02      4.67 o
  -1   9  -7       60.12       54.70      5.67 o
   2   9  -7      157.11      171.10      7.67 o
   3   9  -7      250.99      251.61      7.64 o
   4   9  -7      183.34      171.77      9.34 o
   5   9  -7      257.87      251.15     12.34 o
  -7  10  -7       68.80       75.71      8.34 o
  -6  10  -7      118.47      109.40      8.34 o
  -5  10  -7       45.66       41.36      6.00 o
  -4  10  -7       52.49       62.04      6.67 o
  -3  10  -7      133.86      114.40      7.67 o
  -2  10  -7      186.31      189.11      9.67 o
  -1  10  -7      111.96      110.73      7.00 o
   3  10  -7       78.72       75.04      7.34 o
   4  10  -7       94.30      101.06      7.34 o
   5  10  -7      334.71      360.21     15.34 o
  -6  11  -7      128.20      122.40      9.34 o
  -5  11  -7        1.75       -2.67      3.00 o
  -4  11  -7      303.25      299.51     13.34 o
  -3  11  -7      166.68      151.09      9.01 o
  -2  11  -7      166.81      198.12     10.01 o
  -1  11  -7       76.22       89.39      6.67 o
  -5  12  -7       22.03       23.01      5.34 o
  -4  12  -7       26.53       34.35      5.67 o
  -3  12  -7       81.57       96.06      7.67 o
  -2  12  -7       40.12       38.02      5.67 o
  -1  12  -7      155.96      166.76      9.34 o
   2  12  -7      122.82      115.07      9.34 o
  -4  13  -7      104.11      115.40      8.67 o
  -3  13  -7      114.16      123.41      9.01 o
  -2  13  -7      290.87      289.17     13.34 o
   2  13  -7      100.17      112.73      9.67 o
  -2  14  -7       38.96       42.36      6.34 o
  -1 -13  -6       33.13       39.02      6.67 o
   0 -13  -6      248.94      220.46     12.67 o
   1 -13  -6      203.55      202.78     12.01 o
  -2 -12  -6       99.09      127.41      9.34 o
  -1 -12  -6      253.89      238.81     12.67 o
   0 -12  -6       39.00       30.68      5.67 o
   1 -12  -6        9.28        6.00      3.34 o
   4 -12  -6      129.56      141.08      8.67 o
   5 -12  -6       49.54       52.36      6.67 o
   6 -12  -6       43.76       50.36      7.00 o
  -3 -11  -6       90.85       87.05      8.67 o
  -2 -11  -6       43.47       43.36      6.00 o
  -1 -11  -6       24.81       25.68      5.00 o
   0 -11  -6       60.32       73.04      7.34 o
   1 -11  -6       45.99       47.03      6.00 o
   2 -11  -6      128.74      131.08      8.67 o
   3 -11  -6       33.44       31.69      4.34 o
   4 -11  -6      235.77      222.80     10.34 o
   5 -11  -6      324.60      335.53     14.01 o
   6 -11  -6      327.50      334.53     14.34 o
  -4 -10  -6       16.35       15.68      4.67 o
  -3 -10  -6       48.22       51.70      6.67 o
  -2 -10  -6      223.91      212.46     11.01 o
  -1 -10  -6      209.08      214.79     11.01 o
   0 -10  -6       36.37       33.69      5.00 o
   1 -10  -6       32.23       29.02      4.67 o
   2 -10  -6       63.44       59.10      4.84 o
   3 -10  -6      318.12      307.51     11.34 o
   4 -10  -6      331.27      336.86     12.67 o
   5 -10  -6      553.61      545.98     18.34 o
  -5  -9  -6       82.16       86.72      8.34 o
  -4  -9  -6       49.01       68.37      7.34 o
  -3  -9  -6        8.28        8.67      3.34 o
  -2  -9  -6      102.42       92.05      7.00 o
  -1  -9  -6        3.40       -0.33      2.33 o
   0  -9  -6      430.61      431.25     15.68 o
   1  -9  -6       38.44       44.51      2.96 o
   2  -9  -6      688.76      706.97     13.91 o
   3  -9  -6       22.59       15.68      3.00 o
   4  -9  -6       68.59       66.04      5.34 o
   5  -9  -6      195.89      194.11      9.67 o
  -5  -8  -6       31.68       28.02      5.00 o
  -4  -8  -6        3.46        5.67      3.00 o
  -3  -8  -6       40.16       35.69      5.00 o
  -2  -8  -6       96.01       98.72      7.00 o
  -1  -8  -6      683.63      652.71     20.68 o
   0  -8  -6      122.44      123.70      4.13 o
   1  -8  -6      348.16      345.35      9.84 o
   2  -8  -6       28.34       21.87      4.67 o
   3  -8  -6      353.26      336.62      8.35 o
   4  -8  -6      195.40      186.11      8.67 o
   5  -8  -6      446.21      447.10     10.48 o
   6  -8  -6       55.86       52.36      5.67 o
  -5  -7  -6        8.72       10.67      3.67 o
  -4  -7  -6       25.85       20.68      4.00 o
  -3  -7  -6      330.88      318.52     12.67 o
  -2  -7  -6      175.86      159.76      8.34 o
  -1  -7  -6       70.03       66.82      4.67 o
   0  -7  -6      775.97      763.00     13.46 o
   1  -7  -6       19.89       27.80      2.16 o
   2  -7  -6      458.47      485.03     14.01 o
   3  -7  -6      116.90      102.61      4.12 o
   4  -7  -6      488.72      467.18     10.26 o
   5  -7  -6      928.46      930.88     24.35 o
   6  -7  -6       13.04       17.34      3.67 o
   7  -7  -6       73.54       74.04      7.00 o
  -5  -6  -6      262.07      273.49     11.67 o
  -4  -6  -6     1068.19     1027.26     28.35 o
  -3  -6  -6      294.97      283.16     11.34 o
  -2  -6  -6       58.05       65.85      3.84 o
  -1  -6  -6      104.57      115.74      3.18 o
   0  -6  -6      270.28      294.47      8.34 o
   1  -6  -6     1056.37     1065.50     17.66 o
   2  -6  -6      124.33      116.11      3.75 o
   3  -6  -6      342.24      332.05     10.81 o
   4  -6  -6      393.06      362.21     11.67 o
   5  -6  -6      234.25      223.46      9.34 o
   6  -6  -6       50.22       49.70      5.34 o
   7  -6  -6       34.23       32.02      4.67 o
   8  -6  -6       48.77       54.03      6.34 o
  -5  -5  -6      217.42      234.80     10.67 o
  -4  -5  -6       13.56       17.34      3.34 o
  -3  -5  -6        7.89        2.33      2.00 o
  -2  -5  -6       84.69       83.29      8.34 o
  -1  -5  -6      283.89      301.74      5.86 o
   0  -5  -6      743.09      762.58     12.74 o
   1  -5  -6      309.57      354.47      6.97 o
   2  -5  -6      605.93      625.21     11.29 o
   3  -5  -6      209.86      224.76      4.68 o
   4  -5  -6      604.90      617.03     17.68 o
   5  -5  -6      910.35      885.52     23.35 o
   6  -5  -6       24.91       19.68      3.67 o
   7  -5  -6      396.14      387.56     14.68 o
   8  -5  -6       40.81       28.68      5.34 o
  -5  -4  -6        4.24        2.33      2.33 o
  -4  -4  -6      522.27      507.96     16.34 o
  -3  -4  -6       56.66       63.37      5.00 o
  -2  -4  -6      360.05      337.20     11.34 o
  -1  -4  -6      306.51      378.55      6.60 o
   0  -4  -6       98.92       88.13      2.32 o
   1  -4  -6      374.21      391.55      7.36 o
   2  -4  -6      539.00      536.01     10.14 o
   3  -4  -6     1385.41     1403.89     22.87 o
   4  -4  -6     1884.57     1968.15     45.03 o
   5  -4  -6      637.07      639.71     18.68 o
   6  -4  -6      439.06      391.23     14.01 o
   7  -4  -6      114.62      113.73      7.67 o
   8  -4  -6       35.28       42.69      6.00 o
   9  -4  -6       59.81       57.37      7.34 o
  -6  -3  -6      143.18      141.42      8.00 o
  -5  -3  -6      140.20      138.41      7.34 o
  -4  -3  -6        2.57        4.00      2.00 o
  -3  -3  -6      280.25      300.84     10.67 o
  -2  -3  -6      190.58      245.81      8.67 o
  -1  -3  -6     1378.80     1577.25     37.02 o
   0  -3  -6      413.11      440.92     12.67 o
   1  -3  -6     1155.67     1172.02     27.02 o
   2  -3  -6       34.30       36.50      1.99 o
   3  -3  -6      285.18      322.05      6.55 o
   4  -3  -6      567.80      560.33     16.01 o
   5  -3  -6      187.38      166.43      7.67 o
   6  -3  -6      130.05      134.41      7.67 o
   7  -3  -6      116.03      103.06      7.34 o
   8  -3  -6        9.94       12.01      4.00 o
   9  -3  -6       18.25       18.68      4.67 o
  -6  -2  -6      154.59      161.09      8.34 o
  -5  -2  -6      252.76      233.80      9.67 o
  -4  -2  -6      225.78      222.80      9.01 o
  -3  -2  -6      152.78      160.09      7.00 o
  -2  -2  -6      358.43      379.89     11.67 o
  -1  -2  -6       19.92       16.01      2.33 o
   0  -2  -6     7163.27     7325.60    152.76 o
   1  -2  -6      653.75      621.70     10.85 o
   2  -2  -6     2970.19     3079.13     46.22 o
   3  -2  -6     2182.15     2509.79     54.70 o
   4  -2  -6      333.75      343.20     11.01 o
   5  -2  -6      955.61      949.55     25.01 o
   6  -2  -6      134.77      126.07      7.34 o
   7  -2  -6       37.92       37.36      5.34 o
   8  -2  -6       15.66       15.68      4.34 o
   9  -2  -6      136.39      154.09     10.34 o
  -6  -1  -6      709.02      681.06     20.01 o
  -5  -1  -6      108.54      107.06      6.34 o
  -4  -1  -6      404.07      385.89     12.34 o
  -3  -1  -6      420.19      454.26     13.34 o
  -2  -1  -6      228.81      269.03      9.17 o
  -1  -1  -6       98.12      103.31      3.67 o
   0  -1  -6     2544.11     2613.52     56.03 o
   1  -1  -6      395.85      377.24      6.95 o
   2  -1  -6     4252.46     4655.93     68.16 o
   3  -1  -6     2149.40     2396.06     53.03 o
   4  -1  -6      542.22      536.98     15.68 o
   5  -1  -6       69.82       73.71      5.34 o
   6  -1  -6      453.96      436.25     15.34 o
   7  -1  -6       16.08       20.35      4.00 o
   8  -1  -6       35.44       36.69      5.67 o
   9  -1  -6        0.08        2.00      3.34 o
  -6   0  -6      432.93      421.58     14.34 o
  -5   0  -6      341.14      334.19     11.67 o
  -4   0  -6       15.19       18.34      3.00 o
  -3   0  -6      921.87      940.24     16.12 o
  -2   0  -6       79.12       77.21      2.64 o
  -1   0  -6      128.08      151.18      3.44 o
   0   0  -6       49.45       64.37      3.00 o
   1   0  -6     1141.80     1130.83     17.80 o
   2   0  -6      818.01      793.32     20.18 o
   3   0  -6     2412.98     2601.18     56.03 o
   4   0  -6      373.94      389.89     12.34 o
   5   0  -6      746.76      745.10     21.01 o
   6   0  -6      429.79      423.25     15.01 o
   7   0  -6       30.51       29.68      5.00 o
   8   0  -6       91.11      101.73      8.00 o
  -8   1  -6       54.61       48.70      6.34 o
  -7   1  -6      771.31      722.75     22.01 o
  -6   1  -6      257.47      233.75     10.51 o
  -5   1  -6       31.14       32.29      2.70 o
  -4   1  -6     1117.29     1122.31     19.32 o
  -3   1  -6       13.64       13.78      1.52 o
  -2   1  -6      249.39      241.47      8.00 o
   0   1  -6     1526.33     1516.22     33.02 o
   1   1  -6     1574.24     1601.60     34.69 o
   2   1  -6      610.91      642.37     16.34 o
   3   1  -6      407.48      404.57     12.01 o
   4   1  -6      132.03      135.41      6.67 o
   5   1  -6      111.95       99.72      6.67 o
   6   1  -6      366.73      392.56     14.68 o
   7   1  -6      119.25      107.73      8.00 o
   8   1  -6        2.92        1.67      3.00 o
  -8   2  -6       99.43      101.73      8.00 o
  -7   2  -6      108.80       97.72      7.00 o
  -6   2  -6      172.67      167.12      5.90 o
  -5   2  -6      129.16      129.60      4.72 o
  -4   2  -6       38.81       40.13      2.70 o
  -3   2  -6      382.55      367.55     10.67 o
  -2   2  -6      323.28      327.19      9.34 o
  -1   2  -6      141.06      128.07      4.67 o
   0   2  -6      888.58      879.12     14.14 o
   1   2  -6        4.50        5.00      1.33 o
   2   2  -6     2194.79     2257.65     48.70 o
   3   2  -6      511.81      531.38      9.59 o
   4   2  -6     1179.92     1146.33     29.02 o
   5   2  -6     2646.45     2527.80     58.70 o
   6   2  -6       31.07       31.69      5.00 o
   7   2  -6       52.67       56.37      6.67 o
   8   2  -6        8.07       12.34      4.34 o
  -8   3  -6      109.44      107.06      8.00 o
  -7   3  -6      105.14       99.39      7.00 o
  -6   3  -6        3.52        0.17      1.42 o
  -5   3  -6        3.71        4.00      1.42 o
  -4   3  -6       32.50       30.35      3.67 o
  -3   3  -6      123.66      133.08      5.67 o
  -2   3  -6      418.59      369.55     10.67 o
  -1   3  -6     2491.52     2691.90     56.37 o
   0   3  -6      660.68      646.56     10.58 o
   1   3  -6        3.12        5.00      1.33 o
   2   3  -6      499.34      478.28     13.01 o
   3   3  -6      361.56      340.18      7.12 o
   4   3  -6      732.50      711.06     26.85 o
   5   3  -6     2011.45     1899.77     46.03 o
   6   3  -6      373.77      381.22     15.01 o
   7   3  -6        0.88        3.00      3.00 o
   8   3  -6      185.63      195.11     11.67 o
  -8   4  -6      196.14      202.12     11.01 o
  -7   4  -6      288.61      287.07      8.72 o
  -6   4  -6      102.01      102.26      4.72 o
  -5   4  -6       31.70       27.02      4.00 o
  -4   4  -6      522.67      544.65     15.68 o
  -3   4  -6       64.23       58.37      4.00 o
  -2   4  -6       50.83       50.36      3.67 o
  -1   4  -6      734.70      845.16     20.35 o
   0   4  -6        7.65        6.34      1.00 o
   1   4  -6      894.12      912.86     21.35 o
   2   4  -6      296.42      305.84      9.67 o
   3   4  -6      482.87      488.79      9.87 o
   4   4  -6      276.15      312.85     11.34 o
   5   4  -6      368.97      382.56     14.01 o
   6   4  -6      239.67      236.14     11.34 o
   7   4  -6      364.10      380.55     16.01 o
   8   4  -6       36.95       45.69      7.00 o
  -8   5  -6       62.77       64.70      7.34 o
  -7   5  -6       86.78       82.25      5.03 o
  -6   5  -6       13.96       12.67      3.34 o
  -5   5  -6      418.59      396.23     13.67 o
  -4   5  -6     1141.17     1074.96     27.68 o
  -3   5  -6       33.68       35.02      3.67 o
  -2   5  -6      212.40      236.14      8.34 o
  -1   5  -6      178.40      216.13      7.67 o
   0   5  -6      144.46      154.08      3.76 o
   1   5  -6      226.93      211.79      7.00 o
   2   5  -6      800.73      763.78     19.68 o
   3   5  -6       12.83       17.92      2.33 o
   4   5  -6       20.87       23.01      4.00 o
   5   5  -6       42.60       37.02      5.00 o
   6   5  -6       65.93       60.37      6.67 o
   7   5  -6      287.64      296.84     14.34 o
  -8   6  -6        9.71       13.01      4.34 o
  -7   6  -6      182.69      188.78     10.34 o
  -6   6  -6      146.96      139.08      8.34 o
  -5   6  -6      159.29      157.42      8.34 o
  -4   6  -6      253.33      244.81     10.01 o
  -3   6  -6       27.74       32.02      3.67 o
  -2   6  -6      115.11      131.08      6.34 o
  -1   6  -6      242.64      263.49      9.34 o
   0   6  -6       26.04       32.27      1.97 o
   1   6  -6      658.07      621.03     15.68 o
   2   6  -6       46.69       53.03      4.34 o
   3   6  -6      156.57      159.70      5.17 o
   4   6  -6       37.33       31.02      4.34 o
   5   6  -6       24.10       29.02      4.67 o
   6   6  -6       99.87      100.73      8.00 o
   7   6  -6       90.17      105.39      8.67 o
  -8   7  -6      272.52      327.19     15.01 o
  -7   7  -6      125.01      138.08      9.01 o
  -6   7  -6      343.19      311.51     13.34 o
  -5   7  -6      236.77      238.47     10.67 o
  -4   7  -6       27.62       27.35      4.00 o
  -3   7  -6       17.56       13.34      3.00 o
  -2   7  -6       10.25        9.67      2.33 o
  -1   7  -6       37.43       43.03      4.34 o
   0   7  -6       80.57       84.85      3.17 o
   1   7  -6       44.86       45.69      3.67 o
   2   7  -6       26.31       26.68      3.34 o
   3   7  -6      715.72      672.51     13.80 o
   4   7  -6      244.76      231.13     10.34 o
   5   7  -6       68.13       63.37      6.67 o
   6   7  -6      159.54      156.76     10.01 o
  -7   8  -6      105.42      109.06      8.34 o
  -6   8  -6       38.23       25.35      4.67 o
  -5   8  -6       10.25       10.34      3.34 o
  -4   8  -6      408.61      379.89     13.67 o
  -3   8  -6       46.46       50.70      5.34 o
  -2   8  -6       42.86       30.68      4.00 o
  -1   8  -6      415.45      443.59     14.01 o
   0   8  -6      408.49      411.57      8.49 o
   1   8  -6      198.01      193.11      7.34 o
   2   8  -6      283.63      294.84     10.34 o
   3   8  -6       96.81      107.90      4.72 o
   4   8  -6        9.51        7.67      3.34 o
   5   8  -6       46.23       46.36      6.00 o
   6   8  -6      340.54      339.86     15.34 o
  -7   9  -6       16.15       12.67      4.34 o
  -6   9  -6       52.02       59.03      6.67 o
  -5   9  -6      191.63      190.11     10.01 o
  -4   9  -6        7.74        7.34      3.00 o
  -3   9  -6      301.15      307.85     12.34 o
  -2   9  -6       55.91       71.71      6.34 o
  -1   9  -6      103.25      108.06      6.67 o
   0   9  -6      639.62      619.69     18.34 o
   2   9  -6      241.43      208.79      9.01 o
   3   9  -6       66.29       67.32      4.23 o
   4   9  -6      118.54      111.40      7.34 o
   5   9  -6      220.75      208.12     11.34 o
  -7  10  -6       43.25       43.03      6.67 o
  -6  10  -6       37.95       41.36      6.34 o
  -5  10  -6       79.52       81.38      7.67 o
  -4  10  -6      139.30      144.42      8.67 o
  -3  10  -6      247.64      241.47     11.01 o
  -2  10  -6      165.45      171.43      8.67 o
  -1  10  -6      244.87      222.80     10.01 o
   3  10  -6       81.40       84.38      6.34 o
   4  10  -6        2.50        8.00      3.34 o
   5  10  -6      200.10      226.80     12.01 o
  -6  11  -6       25.93       30.02      5.67 o
  -5  11  -6       14.90       17.34      4.34 o
  -4  11  -6       46.78       47.36      6.00 o
  -3  11  -6      315.12      304.51     13.01 o
  -2  11  -6        2.40       -1.33      2.33 o
  -1  11  -6      307.11      278.50     11.67 o
   2  11  -6       97.28       92.72      7.67 o
   3  11  -6       32.17       31.35      5.34 o
  -5  12  -6      106.36      120.07      9.01 o
  -4  12  -6       34.15       44.69      6.34 o
  -3  12  -6       13.33       14.34      4.00 o
  -2  12  -6        6.02        3.67      3.00 o
  -1  12  -6       70.62       77.71      7.34 o
   2  12  -6       70.39       71.37      8.00 o
  -4  13  -6      148.78      147.75     10.01 o
  -3  13  -6        7.60        9.01      4.00 o
  -2  13  -6      158.00      160.09      9.67 o
   2  13  -6       13.09       17.01      5.34 o
  -3  14  -6       26.13       29.02      5.67 o
  -2  14  -6       26.65       21.01      5.00 o
  -1 -13  -5       27.62       33.35      6.00 o
   0 -13  -5      435.46      436.92     18.68 o
   5 -13  -5       14.68       14.01      4.67 o
  -3 -12  -5       57.85       84.38      9.01 o
  -2 -12  -5       23.64       32.02      6.00 o
  -1 -12  -5       71.94       68.71      8.00 o
   0 -12  -5      363.28      372.55     16.01 o
   1 -12  -5        4.97        2.67      3.34 o
   4 -12  -5       35.93       49.70      6.00 o
   5 -12  -5       45.97       62.37      7.00 o
   6 -12  -5       17.33       17.68      4.67 o
  -4 -11  -5       81.14       91.72      9.01 o
  -3 -11  -5       97.32      101.06      9.34 o
  -2 -11  -5       18.33       16.01      4.34 o
  -1 -11  -5       48.59       48.03      6.00 o
   0 -11  -5       12.05       14.34      4.00 o
   1 -11  -5      141.91      148.75      9.01 o
   2 -11  -5       86.48       81.38      5.67 o
   3 -11  -5      388.38      404.90     14.01 o
   4 -11  -5       12.38       11.34      3.34 o
   5 -11  -5       89.46      103.06      7.67 o
   6 -11  -5      212.72      216.13     11.67 o
  -4 -10  -5       96.58       92.72      7.67 o
  -3 -10  -5       99.49       92.05      7.34 o
  -2 -10  -5       31.89       37.69      5.67 o
  -1 -10  -5      114.97      112.07      7.67 o
   0 -10  -5       85.51       80.38      6.67 o
   1 -10  -5       62.15       53.79      5.00 o
   2 -10  -5      497.76      486.85     11.11 o
   3 -10  -5      154.05      152.09      7.67 o
   4 -10  -5       99.69      107.73      7.00 o
   5 -10  -5        3.48        5.00      3.00 o
   6 -10  -5      117.32      119.40      8.67 o
  -4  -9  -5        0.81        2.67      3.00 o
  -3  -9  -5      127.82      111.73      8.00 o
  -2  -9  -5      218.88      193.78     10.01 o
  -1  -9  -5        4.65        1.67      2.33 o
   0  -9  -5      229.90      231.37      6.33 o
   1  -9  -5        7.80        9.96      4.17 o
   2  -9  -5       28.42       28.79      2.64 o
   3  -9  -5      502.21      504.29     15.34 o
   4  -9  -5       24.30       26.02      4.00 o
   5  -9  -5      206.13      214.79     10.34 o
  -5  -8  -5       46.23       56.03      6.34 o
  -4  -8  -5       23.56       18.68      4.00 o
  -3  -8  -5      263.80      279.50     12.01 o
  -2  -8  -5      104.26       90.72      6.34 o
  -1  -8  -5      638.65      597.68     19.01 o
   0  -8  -5      213.80      197.80      5.36 o
   1  -8  -5      225.82      229.74      6.01 o
   2  -8  -5      728.76      705.97     15.34 o
   3  -8  -5      130.23      140.08      6.67 o
   4  -8  -5      946.49      901.86     24.35 o
   5  -8  -5      261.41      262.54      7.50 o
   6  -8  -5      183.32      192.78      9.01 o
  -5  -7  -5        6.78        9.67      3.34 o
  -4  -7  -5      276.19      278.83     11.67 o
  -3  -7  -5      172.34      148.42      8.00 o
  -2  -7  -5       11.25       12.67      3.34 o
  -1  -7  -5        2.03        4.06      1.11 o
   0  -7  -5      323.02      313.37      6.96 o
   1  -7  -5      237.29      249.63      6.01 o
   2  -7  -5       76.77       91.03      3.51 o
   3  -7  -5      666.60      629.70     17.01 o
   4  -7  -5      710.52      692.98     13.56 o
   5  -7  -5      135.74      137.85      6.67 o
   6  -7  -5       72.86       75.38      5.67 o
   7  -7  -5       11.67        8.34      3.34 o
  -5  -6  -5      232.40      224.13     10.34 o
  -4  -6  -5       65.10       64.70      5.67 o
  -3  -6  -5       11.38       11.34      3.00 o
  -2  -6  -5       26.81       27.22      1.97 o
  -1  -6  -5      653.25      673.91     20.85 o
   0  -6  -5     1102.15     1112.61     18.51 o
   1  -6  -5      580.53      580.75     10.73 o
   2  -6  -5       80.23       85.71      3.28 o
   3  -6  -5      259.58      262.56      6.37 o
   4  -6  -5      329.24      319.56      8.17 o
   5  -6  -5      897.99      904.19     23.68 o
   6  -6  -5      163.65      165.76      8.34 o
   7  -6  -5       18.12       19.68      4.00 o
   8  -6  -5        1.81        1.00      2.67 o
  -5  -5  -5       82.03       82.71      6.34 o
  -4  -5  -5       30.88       18.34      3.34 o
  -3  -5  -5       83.42       96.72      6.00 o
  -2  -5  -5      121.72      122.69      3.38 o
  -1  -5  -5      505.70      515.02      9.21 o
   0  -5  -5      186.50      188.08      4.32 o
   1  -5  -5      656.94      702.85     12.16 o
   2  -5  -5      541.44      536.56     10.11 o
   3  -5  -5      531.97      515.00     10.17 o
   4  -5  -5      453.81      467.61     13.67 o
   5  -5  -5     1124.95     1119.65     27.68 o
   6  -5  -5       57.59       57.37      5.67 o
   7  -5  -5      237.63      214.79     10.34 o
   8  -5  -5       64.32       61.37      6.67 o
   9  -5  -5       26.01       20.01      5.00 o
  -5  -4  -5      274.23      278.83     11.01 o
  -4  -4  -5       81.37       69.37      5.34 o
  -3  -4  -5      132.26      119.40      6.34 o
  -2  -4  -5       58.24       68.04      4.67 o
  -1  -4  -5       97.84       88.87      3.67 o
   0  -4  -5      580.47      581.58      9.86 o
   1  -4  -5      243.13      221.24      4.89 o
   2  -4  -5      415.35      404.72      8.06 o
   3  -4  -5     4510.24     4642.37     98.39 o
   4  -4  -5       78.59       90.72      5.34 o
   5  -4  -5      340.48      336.53     11.67 o
   6  -4  -5      456.22      408.90     14.34 o
   7  -4  -5       72.53       71.71      6.67 o
   8  -4  -5      158.56      168.76      9.67 o
   9  -4  -5       11.84       13.67      4.34 o
  -5  -3  -5      295.45      273.16     10.67 o
  -4  -3  -5        6.80       11.01      2.67 o
  -3  -3  -5      148.83      139.41      6.34 o
  -2  -3  -5       34.33       49.36      3.67 o
  -1  -3  -5       47.84       43.47      1.24 o
   0  -3  -5     1481.83     1590.45     23.69 o
   1  -3  -5     1389.73     1447.93     22.11 o
   2  -3  -5      361.24      345.97      9.84 o
   3  -3  -5      438.37      434.59     12.34 o
   4  -3  -5      507.75      612.02     16.68 o
   5  -3  -5       64.77       69.37      5.00 o
   6  -3  -5      245.05      216.46      9.67 o
   7  -3  -5      157.63      173.10      9.01 o
   8  -3  -5        9.93       13.67      4.00 o
   9  -3  -5       25.86       26.35      5.34 o
  -6  -2  -5      448.99      406.57     14.01 o
  -5  -2  -5     1100.63     1040.27     27.02 o
  -4  -2  -5       83.78       85.72      5.34 o
  -3  -2  -5       79.31       96.06      5.00 o
  -2  -2  -5       20.88       21.68      2.67 o
  -1  -2  -5       93.99      111.39      2.35 o
   0  -2  -5    13296.19    13401.80    274.49 o
   1  -2  -5      617.95      607.36     10.38 o
   2  -2  -5      138.46      123.30      3.28 o
   3  -2  -5     2191.71     2444.09     54.03 o
   4  -2  -5      622.26      640.71     17.34 o
   5  -2  -5       70.40       61.70      4.67 o
   6  -2  -5      517.80      510.96     16.34 o
   7  -2  -5      389.59      399.23     15.01 o
   8  -2  -5       99.90      114.07      8.34 o
   9  -2  -5      140.10      144.08     10.01 o
  -6  -1  -5     1156.83     1084.96     28.35 o
  -5  -1  -5      332.99      326.19     11.34 o
  -4  -1  -5      172.36      181.44      7.34 o
  -3  -1  -5      164.37      191.11      7.34 o
  -2  -1  -5      134.11      135.75      5.67 o
  -1  -1  -5      733.85      731.37     11.44 o
   0  -1  -5     4959.52     5259.39    109.40 o
   1  -1  -5     1398.06     1434.69     21.93 o
   2  -1  -5      407.14      387.23      6.88 o
   3  -1  -5      134.50      159.43      6.34 o
   4  -1  -5       86.31       89.05      5.00 o
   5  -1  -5      188.02      194.78      8.67 o
   6  -1  -5      243.11      213.46     10.01 o
   7  -1  -5       22.52       19.01      4.00 o
   8  -1  -5       92.23      112.07      8.34 o
   9  -1  -5       16.97       28.35      5.67 o
  -6   0  -5      160.23      145.42      7.34 o
  -5   0  -5      413.63      408.90     13.01 o
  -4   0  -5      283.81      338.20     10.67 o
  -3   0  -5      966.93      949.55     23.35 o
  -2   0  -5      964.62      960.39     15.65 o
  -1   0  -5      872.86      927.34     14.70 o
   0   0  -5       94.80       98.06      3.67 o
   1   0  -5     1063.29     1130.47     26.52 o
   2   0  -5     1924.95     2057.67     30.31 o
   3   0  -5     1672.93     1740.68     39.36 o
   4   0  -5       68.27       73.38      4.67 o
   5   0  -5      987.36      907.86     24.68 o
   6   0  -5     1447.82     1384.47     36.02 o
   7   0  -5       20.49       19.01      4.00 o
   8   0  -5       85.28       83.05      8.34 o
  -8   1  -5       18.53       22.35      4.67 o
  -6   1  -5      449.27      416.24     13.67 o
  -5   1  -5      253.45      261.15      9.67 o
  -4   1  -5      455.52      445.59     13.34 o
  -3   1  -5      125.95      117.29      3.65 o
  -2   1  -5       74.48       72.71      3.34 o
  -1   1  -5     1572.55     1572.92     33.69 o
   0   1  -5     1050.47     1068.52     16.51 o
   1   1  -5     1034.67     1002.25     22.35 o
   2   1  -5      352.75      374.55     10.34 o
   3   1  -5     1217.81     1302.42     30.35 o
   4   1  -5      574.51      553.32     16.01 o
   5   1  -5     1310.64     1283.75     32.35 o
   6   1  -5      740.25      695.74     21.68 o
   7   1  -5      101.47      100.39      7.67 o
   8   1  -5       56.19       60.70      7.34 o
  -8   2  -5      105.14      121.74      8.34 o
  -7   2  -5      411.21      388.23     14.68 o
  -6   2  -5       90.32       89.57      4.23 o
  -5   2  -5      370.56      366.81      8.61 o
  -4   2  -5      199.78      220.93      8.17 o
  -3   2  -5       26.71       30.68      3.00 o
  -2   2  -5       82.67      100.06      4.34 o
  -1   2  -5     1586.80     1482.53     32.35 o
   0   2  -5     2565.29     2485.53     37.36 o
   1   2  -5     1960.15     1924.45     40.36 o
   2   2  -5      434.23      437.59     11.67 o
   3   2  -5      615.33      662.19     12.34 o
   4   2  -5      896.64      893.19     23.35 o
   5   2  -5     3234.84     3114.15     69.37 o
   6   2  -5      314.59      310.51     13.01 o
   7   2  -5      213.17      212.79     11.34 o
   8   2  -5       62.13       77.38      8.34 o
  -8   3  -5        7.58        8.67      3.34 o
  -7   3  -5      148.36      155.09      9.01 o
  -6   3  -5      254.52      240.14      7.06 o
  -5   3  -5       60.09       44.69      4.67 o
  -4   3  -5       12.73       13.67      2.67 o
  -3   3  -5      182.63      199.45      7.34 o
  -2   3  -5      241.79      223.46      7.34 o
  -1   3  -5      161.01      181.11      6.00 o
   0   3  -5      559.19      542.31      9.16 o
   1   3  -5      364.90      316.52      8.67 o
   2   3  -5     1538.03     1666.30     37.02 o
   3   3  -5      388.04      398.10      8.67 o
   4   3  -5      306.85      308.08      6.89 o
   5   3  -5      145.77      156.09      8.34 o
   6   3  -5       57.18       53.36      6.00 o
   7   3  -5       16.20       18.01      4.34 o
   8   3  -5       46.88       32.69      6.00 o
  -8   4  -5      102.78      111.06      8.34 o
  -7   4  -5        8.86        7.00      3.00 o
  -6   4  -5        2.36        3.00      2.67 o
  -5   4  -5       68.73       67.04      5.00 o
  -4   4  -5      504.18      486.28     14.68 o
  -3   4  -5        3.11        5.00      1.67 o
  -2   4  -5       24.14       27.68      3.00 o
  -1   4  -5      295.93      265.82      8.34 o
   0   4  -5      129.07      126.84      3.13 o
   1   4  -5     1968.54     2070.20     44.69 o
   2   4  -5     1503.89     1498.54     34.02 o
   3   4  -5      537.78      556.08     10.95 o
   4   4  -5      427.37      437.06      9.35 o
   5   4  -5      118.37      113.40      7.34 o
   6   4  -5      214.28      226.47     11.34 o
   7   4  -5      116.32      106.73      8.34 o
   8   4  -5      101.70      126.41      9.67 o
  -8   5  -5       91.59      106.40      8.34 o
  -7   5  -5       39.88       44.30      4.67 o
  -6   5  -5      178.03      170.77      9.01 o
  -5   5  -5      377.83      355.21     12.67 o
  -4   5  -5      779.27      750.77     20.68 o
  -3   5  -5      439.41      476.28     14.01 o
  -2   5  -5       78.92       78.71      4.67 o
  -1   5  -5       69.44       67.71      4.00 o
   0   5  -5      158.16      174.23      4.00 o
   1   5  -5      630.97      699.41     17.01 o
   2   5  -5     1147.51     1190.03     27.68 o
   3   5  -5        0.01       -0.27      1.11 o
   4   5  -5      577.25      524.25     11.16 o
   5   5  -5      168.01      185.77      9.34 o
   6   5  -5       27.94       28.02      5.00 o
   7   5  -5      260.02      260.48     13.34 o
  -8   6  -5       34.99       35.35      6.00 o
  -7   6  -5       77.12       81.38      7.67 o
  -6   6  -5       95.01       96.39      7.00 o
  -5   6  -5       60.31       51.70      5.34 o
  -4   6  -5       32.30       28.02      3.67 o
  -3   6  -5       15.83       15.34      2.67 o
  -2   6  -5      393.74      413.57     12.67 o
  -1   6  -5      653.83      782.79     20.01 o
   0   6  -5      185.64      193.37      9.84 o
   1   6  -5      359.47      378.22     10.67 o
   2   6  -5      290.94      268.82      9.34 o
   3   6  -5      272.74      279.72      7.43 o
   4   6  -5      200.05      190.11      9.34 o
   5   6  -5       23.78       26.68      4.34 o
   6   6  -5       11.76       17.68      4.34 o
   7   6  -5      264.55      297.84     14.34 o
  -8   7  -5      101.61      114.40      8.67 o
  -7   7  -5       97.78       95.39      8.00 o
  -6   7  -5      120.83      127.41      8.00 o
  -5   7  -5      386.26      388.56     14.34 o
  -4   7  -5      228.84      210.12      9.34 o
  -3   7  -5       76.34       83.05      5.34 o
  -2   7  -5       69.63       60.37      4.67 o
  -1   7  -5       41.64       46.46      4.67 o
   0   7  -5      104.20       99.51      3.44 o
   1   7  -5       41.44       40.02      3.67 o
   2   7  -5      112.17      110.06      6.00 o
   3   7  -5      273.40      256.15      7.31 o
   4   7  -5       52.61       52.03      5.67 o
   5   7  -5      134.57      133.08      8.34 o
   6   7  -5      147.59      149.09      9.67 o
  -8   8  -5       87.41      106.40      8.67 o
  -7   8  -5      101.18      106.06      8.00 o
  -6   8  -5      200.99      208.12     10.67 o
  -5   8  -5       19.59       16.68      3.67 o
  -4   8  -5       86.77       75.04      5.67 o
  -3   8  -5       13.21       17.68      3.34 o
  -2   8  -5       89.07       89.72      5.67 o
  -1   8  -5       26.64       30.02      3.67 o
   0   8  -5        5.47        6.85      1.36 o
   1   8  -5      689.91      673.73     17.68 o
   2   8  -5        0.90       -2.67      2.00 o
   3   8  -5       74.13       79.89      6.67 o
   4   8  -5       15.83       18.34      3.67 o
   5   8  -5       15.89       23.68      4.34 o
   6   8  -5      493.03      506.96     19.68 o
  -7   9  -5        4.60        9.34      4.00 o
  -6   9  -5      254.87      246.81     12.01 o
  -5   9  -5       60.16       64.04      6.67 o
  -4   9  -5       42.43       39.69      5.00 o
  -3   9  -5       88.76      103.39      6.67 o
  -2   9  -5        5.45        1.67      2.33 o
  -1   9  -5       61.62       53.36      5.34 o
   0   9  -5     1518.48     1507.88     35.35 o
   1   9  -5      225.74      224.46      8.67 o
   2   9  -5      689.93      657.72     18.68 o
   3   9  -5       25.42       25.91      8.34 o
   4   9  -5        6.34        7.67      3.34 o
   5   9  -5      339.70      332.53     14.34 o
  -7  10  -5       32.74       41.02      6.34 o
  -6  10  -5      195.09      192.11     11.01 o
  -5  10  -5       72.82       65.37      7.00 o
  -4  10  -5      140.89      126.74      8.00 o
  -3  10  -5      278.14      312.85     12.67 o
  -2  10  -5      249.33      219.46     10.01 o
  -1  10  -5       23.22       24.01      4.00 o
   2  10  -5      344.82      365.60      9.68 o
   3  10  -5      109.35      114.40      7.34 o
   4  10  -5       98.67      118.74      8.00 o
   5  10  -5      135.25      166.76     10.01 o
  -6  11  -5      176.26      192.45     11.34 o
  -5  11  -5        8.58        7.67      3.67 o
  -4  11  -5       92.05      102.06      7.34 o
  -3  11  -5       79.83       54.70      6.34 o
  -2  11  -5       29.32       26.35      4.34 o
  -1  11  -5      294.88      289.84     12.01 o
   2  11  -5       68.12       70.04      7.67 o
   3  11  -5      239.69      238.47     12.34 o
   4  11  -5       60.26       86.38      8.00 o
  -6  12  -5       39.83       40.69      6.67 o
  -5  12  -5        0.18        0.67      3.00 o
  -4  12  -5       55.98       58.37      6.67 o
  -3  12  -5       12.63       16.01      4.34 o
  -2  12  -5       24.44       21.68      4.67 o
  -1  12  -5       38.10       37.02      5.34 o
   2  12  -5      302.66      307.85     15.01 o
  -5  13  -5       12.70       17.01      5.00 o
  -4  13  -5       17.71       15.01      4.67 o
  -3  13  -5       37.15       28.02      5.34 o
  -2  13  -5       49.32       43.03      6.00 o
  -1  13  -5       49.84       57.37      6.34 o
   1  13  -5       56.86       61.04      8.00 o
   2  13  -5       71.51       69.04      8.67 o
  -3  14  -5      134.68      157.09     10.01 o
  -2  14  -5       20.58        9.34      4.00 o
  -2 -13  -4       51.22       57.70      7.67 o
  -1 -13  -4        4.78        3.67      3.67 o
   4 -13  -4      634.71      679.06     22.01 o
   5 -13  -4        7.48        3.34      3.34 o
  -3 -12  -4       12.33       10.67      4.00 o
  -2 -12  -4       47.50       37.69      6.34 o
  -1 -12  -4      172.58      193.11     11.34 o
   0 -12  -4      371.31      372.55     16.01 o
   3 -12  -4      367.08      346.54     13.34 o
   4 -12  -4       45.86       44.36      5.67 o
   5 -12  -4      191.63      188.11     10.67 o
   6 -12  -4      185.64      191.11     11.34 o
  -4 -11  -4       87.28       81.38      8.34 o
  -3 -11  -4      120.29      123.41      8.67 o
  -2 -11  -4        6.57        5.34      3.34 o
  -1 -11  -4        4.38        0.33      2.67 o
   0 -11  -4       28.60       35.02      5.67 o
   1 -11  -4       49.43       39.69      5.67 o
   2 -11  -4       44.35       47.36      5.00 o
   3 -11  -4       18.39       20.35      3.67 o
   4 -11  -4      157.89      164.10      9.01 o
   5 -11  -4      182.11      169.10      9.67 o
   6 -11  -4      167.86      180.44     10.67 o
  -4 -10  -4       84.80       95.39      7.67 o
  -3 -10  -4      100.56       99.06      7.67 o
  -2 -10  -4       72.45       71.37      7.34 o
  -1 -10  -4      260.03      222.80     11.01 o
   0 -10  -4      381.22      386.89     15.01 o
   1 -10  -4     1053.85     1021.70     21.18 o
   2 -10  -4       77.67       75.04      5.34 o
   3 -10  -4       36.69       31.02      4.34 o
   4 -10  -4        2.27        3.34      2.33 o
   5 -10  -4      194.06      180.44      9.67 o
   6 -10  -4       13.92       13.34      4.00 o
  -4  -9  -4       81.07       81.71      7.00 o
  -3  -9  -4       75.38       78.71      6.67 o
  -2  -9  -4      209.52      188.11      9.67 o
  -1  -9  -4      229.40      228.80     10.67 o
   0  -9  -4      155.17      157.77      9.34 o
   1  -9  -4      174.03      167.54      5.45 o
   2  -9  -4       22.66       30.05      2.80 o
   3  -9  -4       41.91       44.36      4.67 o
   4  -9  -4      288.50      282.50     11.01 o
   5  -9  -4      795.86      789.46     23.01 o
   6  -9  -4       37.73       39.36      5.67 o
  -4  -8  -4       39.16       33.35      4.67 o
  -3  -8  -4       29.35       26.02      4.34 o
  -2  -8  -4       22.58       18.34      3.67 o
  -1  -8  -4      447.92      469.61      9.70 o
   0  -8  -4      671.18      636.40     28.18 o
   1  -8  -4      533.80      534.22     10.73 o
   2  -8  -4       31.62       29.96      2.56 o
   3  -8  -4      158.89      160.09      7.34 o
   4  -8  -4     1690.73     1645.29     39.02 o
   5  -8  -4      293.99      308.75      8.21 o
   6  -8  -4       15.81       19.68      4.34 o
  -5  -7  -4       21.47       23.68      4.34 o
  -4  -7  -4       49.22       52.70      5.67 o
  -3  -7  -4      134.91      123.74      7.00 o
  -2  -7  -4       24.24       27.79      2.50 o
  -1  -7  -4      131.38      132.00      5.34 o
   0  -7  -4      512.52      534.41     10.33 o
   1  -7  -4       52.47       51.72      6.34 o
   2  -7  -4     1005.56     1046.10     17.99 o
   3  -7  -4      486.37      467.94     13.67 o
   4  -7  -4      424.05      444.40      9.66 o
   5  -7  -4       32.16       37.17      3.04 o
   6  -7  -4      168.76      163.09      8.00 o
   7  -7  -4        0.09        0.00      2.33 o
  -5  -6  -4      292.84      318.19     12.01 o
  -4  -6  -4      408.52      410.57     14.34 o
  -3  -6  -4      200.19      185.46      6.00 o
  -2  -6  -4      116.26      116.26      3.58 o
  -1  -6  -4      326.11      327.07      6.89 o
   0  -6  -4      170.92      193.98      4.80 o
   1  -6  -4     1488.57     1519.45     32.69 o
   2  -6  -4      206.36      190.19      5.03 o
   3  -6  -4      217.97      215.45      5.54 o
   4  -6  -4     2629.41     2594.34     40.33 o
   5  -6  -4       49.67       53.63      3.65 o
   6  -6  -4      339.74      324.52     12.01 o
   7  -6  -4       65.31       64.70      6.34 o
   8  -6  -4       35.69       31.69      5.00 o
  -5  -5  -4       81.09       62.70      5.34 o
  -4  -5  -4       36.13       47.36      4.67 o
  -3  -5  -4      161.99      158.43      7.67 o
  -2  -5  -4      439.88      409.70      8.09 o
  -1  -5  -4     1103.05     1125.87     18.34 o
   0  -5  -4      152.77      144.07      3.58 o
   1  -5  -4      384.08      379.69      7.50 o
   2  -5  -4     1118.91     1082.73     17.91 o
   3  -5  -4      110.40      123.97      3.89 o
   4  -5  -4     2404.44     2454.77     37.97 o
   5  -5  -4      226.89      227.13      9.01 o
   6  -5  -4       24.73       22.35      3.67 o
   7  -5  -4      105.24      101.06      7.00 o
   8  -5  -4      192.28      173.10     10.01 o
   9  -5  -4       33.24       37.69      6.00 o
  -5  -4  -4       72.12       62.04      5.00 o
  -4  -4  -4      135.42      137.08      6.67 o
  -3  -4  -4       80.17       81.38      5.00 o
  -2  -4  -4        3.48       18.34      2.67 o
  -1  -4  -4       62.16       51.06      1.76 o
   0  -4  -4      849.16      832.53     13.20 o
   1  -4  -4       95.06      108.89      3.04 o
   2  -4  -4      467.85      505.97      7.57 o
   3  -4  -4      709.91      697.83     13.51 o
   4  -4  -4      393.11      410.57     12.34 o
   5  -4  -4      607.82      581.00     16.68 o
   6  -4  -4      106.49      100.39      6.34 o
   7  -4  -4      336.04      327.19     12.67 o
   8  -4  -4       27.10       28.02      4.67 o
   9  -4  -4      180.93      176.77     10.67 o
  -5  -3  -4     1173.44     1061.62     27.68 o
  -4  -3  -4      117.29      115.40      6.00 o
  -3  -3  -4        6.36        4.67      1.67 o
  -2  -3  -4      268.57      265.15      8.67 o
  -1  -3  -4      155.96      153.44      3.13 o
   0  -3  -4     1068.31     1160.37     17.57 o
   1  -3  -4     1981.91     2020.60     30.38 o
   2  -3  -4      631.59      627.76      8.73 o
   3  -3  -4      188.99      220.46      7.67 o
   4  -3  -4      326.36      311.51     10.01 o
   5  -3  -4      111.97      118.74      6.34 o
   6  -3  -4      365.76      348.20     12.67 o
   7  -3  -4       49.27       40.02      5.00 o
   8  -3  -4        2.44        3.67      2.67 o
   9  -3  -4       22.12       20.68      4.67 o
  -5  -2  -4      293.37      270.82     10.01 o
  -4  -2  -4      312.25      307.85     10.01 o
  -3  -2  -4        2.67        1.00      1.33 o
  -2  -2  -4      706.80      770.78     19.34 o
  -1  -2  -4      262.04      276.49      8.34 o
   0  -2  -4    10749.44    10726.91    226.47 o
   1  -2  -4      274.31      266.03      5.42 o
   2  -2  -4      475.28      476.33      8.35 o
   3  -2  -4      991.23     1025.60     23.68 o
   4  -2  -4      984.88      956.22     24.01 o
   5  -2  -4      346.09      303.84     10.67 o
   6  -2  -4      432.99      433.25     14.68 o
   7  -2  -4       42.38       48.03      5.67 o
   8  -2  -4        0.16       -1.67      2.33 o
   9  -2  -4       10.66       17.34      4.67 o
  -6  -1  -4      372.22      367.21     12.34 o
  -5  -1  -4      339.36      328.19     11.01 o
  -4  -1  -4      208.19      178.44      7.34 o
  -3  -1  -4       58.76       79.38      4.34 o
  -2  -1  -4      201.38      244.48      7.67 o
  -1  -1  -4      280.28      262.86      5.00 o
   0  -1  -4     1873.62     1951.80     41.36 o
   1  -1  -4     1213.29     1212.41     18.75 o
   2  -1  -4     3262.80     3240.73     48.23 o
   3  -1  -4      538.10      590.68     15.34 o
   4  -1  -4      967.32      997.91     24.68 o
   5  -1  -4      181.11      191.78      8.34 o
   6  -1  -4      361.66      345.53     13.01 o
   7  -1  -4      247.39      253.81     11.34 o
   8  -1  -4        2.59        7.00      3.34 o
   9  -1  -4       26.38       33.02      6.00 o
  -6   0  -4       12.83       11.01      2.67 o
  -5   0  -4       50.72       52.03      4.00 o
  -4   0  -4       16.53        8.00      2.00 o
  -3   0  -4      853.43      845.49     20.35 o
  -2   0  -4      276.89      289.17      8.34 o
  -1   0  -4     3097.80     3119.87     46.07 o
   0   0  -4     2858.42     2910.69     60.70 o
   1   0  -4      155.00      143.67      3.34 o
   2   0  -4     1047.87      997.58     23.01 o
   3   0  -4      548.74      525.31     14.01 o
   4   0  -4      252.75      260.15      9.34 o
   5   0  -4      672.99      655.71     19.34 o
   6   0  -4     1761.44     1699.32     42.02 o
   7   0  -4       33.88       43.03      5.67 o
   8   0  -4       92.94      101.06      9.34 o
  -6   1  -4       69.96       50.36      4.67 o
  -5   1  -4       23.28       28.02      3.34 o
  -4   1  -4       29.45       31.02      3.34 o
  -3   1  -4       88.46       81.38      4.34 o
  -2   1  -4       69.68       83.38      3.67 o
  -1   1  -4     3072.71     3058.78     62.37 o
   0   1  -4     1991.04     1988.56     29.36 o
   1   1  -4      495.85      504.29     12.01 o
   2   1  -4      197.30      183.44      6.34 o
   3   1  -4     1055.53     1139.66     27.35 o
   4   1  -4     1488.14     1498.87     34.69 o
   5   1  -4       70.11       71.04      6.00 o
   6   1  -4      619.76      606.69     19.34 o
   7   1  -4       58.24       57.70      6.67 o
   8   1  -4       31.38       35.35      6.00 o
  -8   2  -4       30.89       35.35      5.67 o
  -6   2  -4      151.29      156.42      7.34 o
  -5   2  -4       26.75       22.35      3.00 o
  -4   2  -4      264.05      298.17     10.01 o
  -3   2  -4      233.95      229.13      7.67 o
  -2   2  -4      164.51      169.10      5.67 o
  -1   2  -4      100.18       73.04      3.34 o
   0   2  -4     1787.18     1739.13     25.94 o
   1   2  -4     2994.71     2987.41     62.37 o
   2   2  -4      573.35      556.32     14.34 o
   3   2  -4      813.11      852.01     14.60 o
   4   2  -4     1645.39     1564.52     29.02 o
   5   2  -4     2074.82     1945.47     47.03 o
   6   2  -4        0.11       -1.00      2.33 o
   7   2  -4      241.42      259.48     12.34 o
   8   2  -4       57.80       57.03      7.67 o
  -8   3  -4      170.37      170.10     10.01 o
  -7   3  -4      305.80      266.82     12.01 o
  -6   3  -4        9.20       12.36      2.08 o
  -5   3  -4      174.93      168.10      7.67 o
  -4   3  -4       33.43       35.35      3.67 o
  -3   3  -4      165.26      160.43      6.34 o
  -2   3  -4      103.92      110.06      4.67 o
  -1   3  -4      215.24      204.12      6.34 o
   0   3  -4     2675.70     2625.77     39.15 o
   1   3  -4      499.45      587.34     14.01 o
   2   3  -4      428.69      441.92     12.34 o
   3   3  -4      574.74      598.55     11.29 o
   4   3  -4       77.37       72.03      3.02 o
   5   3  -4      848.74      779.12     22.35 o
   6   3  -4       57.81       63.04      6.67 o
   7   3  -4       43.15       47.36      6.34 o
   8   3  -4      265.18      296.84     14.68 o
  -8   4  -4       54.85       59.03      7.00 o
  -7   4  -4       73.28       79.38      7.34 o
  -6   4  -4       79.01       72.04      5.67 o
  -5   4  -4       51.35       38.36      4.34 o
  -4   4  -4      398.50      369.21     12.01 o
  -3   4  -4      206.34      187.11      7.34 o
  -2   4  -4     1249.77     1389.14     30.68 o
  -1   4  -4      138.65      137.08      5.34 o
   0   4  -4       92.88      101.36      4.17 o
   1   4  -4     1933.63     2083.21     44.03 o
   2   4  -4      737.98      750.44     19.01 o
   3   4  -4      321.82      320.81      7.40 o
   4   4  -4      104.02      109.55      4.07 o
   5   4  -4        3.74        3.67      2.67 o
   6   4  -4      153.70      167.76      9.34 o
   7   4  -4       68.90       68.04      7.67 o
   8   4  -4      196.73      223.13     12.67 o
  -8   5  -4      126.12      112.07      8.67 o
  -7   5  -4      114.52       86.72      7.00 o
  -6   5  -4       95.34       84.38      6.34 o
  -5   5  -4      242.94      214.79      9.67 o
  -4   5  -4       23.39       17.68      3.00 o
  -3   5  -4       14.58       18.68      3.00 o
  -2   5  -4      220.91      243.14      8.34 o
  -1   5  -4      430.56      422.58     12.01 o
   0   5  -4      184.98      170.26      4.08 o
   1   5  -4      114.94      118.40      5.00 o
   2   5  -4      378.85      393.56     11.34 o
   3   5  -4       30.84       25.37      2.40 o
   4   5  -4      182.34      169.87      5.51 o
   5   5  -4      200.93      177.77      9.34 o
   6   5  -4      238.50      230.80     11.34 o
   7   5  -4      109.89      127.07      9.34 o
  -8   6  -4       92.27       90.39      8.67 o
  -7   6  -4       58.65       62.70      6.67 o
  -6   6  -4       72.55       77.71      7.00 o
  -5   6  -4        1.01        6.00      2.67 o
  -4   6  -4      117.36      117.40      6.67 o
  -3   6  -4        6.14       10.01      2.33 o
  -2   6  -4      150.88      188.78      7.67 o
  -1   6  -4      331.90      428.43      9.67 o
   0   6  -4       42.25       53.10      2.47 o
   1   6  -4      198.38      209.79      7.34 o
   2   6  -4      132.80      150.09      6.67 o
   3   6  -4      122.24      129.07      9.51 o
   4   6  -4      558.46      526.53     30.52 o
   5   6  -4       26.48       16.68      4.00 o
   6   6  -4       99.57      103.39      8.00 o
   7   6  -4      221.12      249.81     13.34 o
  -8   7  -4       84.30       79.05      8.34 o
  -7   7  -4       88.49       72.04      7.34 o
  -6   7  -4        9.97        9.67      3.34 o
  -5   7  -4     2528.27     2434.75     56.03 o
  -4   7  -4       76.60       72.38      5.67 o
  -3   7  -4       40.94       31.02      4.00 o
  -2   7  -4       12.20       13.34      2.67 o
  -1   7  -4       23.71       25.34      1.67 o
   0   7  -4       14.34       19.59      1.83 o
   1   7  -4       58.24       54.36      4.34 o
   2   7  -4      136.22      128.74      6.67 o
   3   7  -4      316.44      313.63      8.37 o
   4   7  -4       93.50       80.84      4.23 o
   5   7  -4       18.59       21.35      4.34 o
   6   7  -4      102.22      102.06      8.00 o
   7   7  -4      106.85      135.41     10.01 o
  -8   8  -4       40.95       59.37      7.67 o
  -7   8  -4       64.79       55.70      7.00 o
  -6   8  -4      131.51      122.40      8.34 o
  -5   8  -4      153.82      151.42      8.67 o
  -4   8  -4      211.67      222.46     10.01 o
  -3   8  -4       56.87       66.04      5.34 o
  -2   8  -4      263.24      298.17     10.67 o
  -1   8  -4       31.17       33.69      4.00 o
   0   8  -4       92.98      106.36      4.50 o
   1   8  -4     1947.20     1941.46     43.36 o
   2   8  -4      217.54      204.88      6.59 o
   3   8  -4      195.68      207.31      6.84 o
   4   8  -4       28.03       30.02      4.67 o
   5   8  -4       21.39       23.68      4.67 o
   6   8  -4      283.74      315.52     14.68 o
  -7   9  -4       55.57       57.03      7.00 o
  -6   9  -4       28.73       25.01      4.67 o
  -5   9  -4      180.98      180.77      9.67 o
  -4   9  -4       99.93       87.72      6.34 o
  -3   9  -4      713.31      781.45     22.35 o
  -2   9  -4      188.37      222.13      9.67 o
  -1   9  -4      207.30      199.12      8.67 o
   0   9  -4     1098.19     1062.95     26.68 o
   1   9  -4       65.76       62.04      5.00 o
   2   9  -4      360.71      348.18     22.18 o
   3   9  -4        6.67        2.92      3.67 o
   4   9  -4      344.63      360.21     14.34 o
   5   9  -4      232.46      238.81     12.01 o
  -7  10  -4       10.95       18.68      5.00 o
  -6  10  -4       98.91       96.39      8.00 o
  -5  10  -4       62.04       60.03      6.67 o
  -4  10  -4       27.65       22.01      4.34 o
  -3  10  -4      430.96      405.24     14.68 o
  -2  10  -4       21.01       17.01      3.67 o
  -1  10  -4       76.89       80.05      5.67 o
   2  10  -4       97.08      101.25      5.67 o
   3  10  -4      243.50      259.70     17.18 o
   4  10  -4       17.22       27.35      4.67 o
   5  10  -4      113.86      133.41      9.34 o
  -6  11  -4      266.81      285.50     13.67 o
  -5  11  -4       73.71       76.04      7.67 o
  -4  11  -4       55.13       41.02      5.67 o
  -3  11  -4       68.28       79.05      6.34 o
  -2  11  -4        6.98        5.67      3.00 o
  -1  11  -4      380.76      374.88     13.67 o
   2  11  -4       97.75      101.39      8.00 o
   3  11  -4      116.57      114.73      8.67 o
   4  11  -4      123.60      137.41      9.01 o
  -6  12  -4       10.00       10.34      4.34 o
  -5  12  -4      125.88      131.08      9.01 o
  -4  12  -4        0.90        5.00      3.34 o
  -3  12  -4      119.66      137.08      8.67 o
  -2  12  -4       28.58       31.35      5.00 o
  -1  12  -4       43.85       44.69      5.34 o
   1  12  -4       37.15       46.36      6.67 o
   2  12  -4      322.80      353.54     16.34 o
   3  12  -4       57.16       56.03      7.34 o
  -5  13  -4       20.75       14.01      4.34 o
  -4  13  -4      149.53      148.75      9.67 o
  -3  13  -4        2.43        0.67      3.34 o
  -2  13  -4       34.88       35.35      5.34 o
  -1  13  -4       73.81       68.71      6.67 o
   1  13  -4      235.64      242.47     13.67 o
   2  13  -4       23.36       27.02      6.00 o
  -3  14  -4       18.51       19.34      4.67 o
  -2  14  -4       24.33       22.35      5.00 o
   0  14  -4       64.05       52.70      7.67 o
  -2 -13  -3       59.95       52.70      7.34 o
   3 -13  -3      284.36      297.17     12.67 o
   4 -13  -3       88.81       94.72      7.34 o
   5 -13  -3        9.71       13.01      4.34 o
  -3 -12  -3       58.44       61.70      7.67 o
  -2 -12  -3        9.61       11.01      4.00 o
  -1 -12  -3       15.11       15.34      4.34 o
   0 -12  -3      158.97      150.75      9.67 o
   2 -12  -3      484.29      490.95     16.01 o
   3 -12  -3       28.46       30.02      4.67 o
   4 -12  -3       64.47       71.71      7.00 o
   5 -12  -3       46.83       43.36      6.00 o
   6 -12  -3       11.35       11.34      4.34 o
  -4 -11  -3        2.37        2.33      3.34 o
  -3 -11  -3       92.30       99.06      8.00 o
  -2 -11  -3      143.67      145.75      9.34 o
  -1 -11  -3       44.44       37.02      5.34 o
   0 -11  -3      138.99      157.09      9.34 o
   1 -11  -3       71.18       70.71      5.34 o
   2 -11  -3      172.82      158.43      8.00 o
   3 -11  -3      113.35      114.73      7.00 o
   4 -11  -3       52.59       45.36      5.34 o
   5 -11  -3      174.97      182.44     10.01 o
   6 -11  -3      293.76      273.16     13.34 o
   7 -11  -3       23.86       22.68      5.67 o
  -4 -10  -3       13.50        7.34      3.34 o
  -3 -10  -3      109.12      117.07      8.00 o
  -2 -10  -3        6.90        6.34      3.34 o
  -1 -10  -3      734.74      674.06     21.68 o
   0 -10  -3       22.71       19.33      2.40 o
   1 -10  -3       28.05       27.61      2.80 o
   2 -10  -3      119.28      113.73      6.34 o
   3 -10  -3       65.32       66.37      6.00 o
   4 -10  -3        2.35        1.33      2.33 o
   5 -10  -3       13.05       16.34      4.00 o
   6 -10  -3       71.96       86.38      8.00 o
   7 -10  -3        3.75        0.67      3.34 o
  -4  -9  -3       47.13       65.37      6.67 o
  -3  -9  -3        8.66        5.34      3.00 o
  -2  -9  -3      244.02      219.79     10.34 o
  -1  -9  -3       24.70       24.01      2.40 o
   0  -9  -3      413.01      421.72      9.29 o
   1  -9  -3      114.33      105.43      4.24 o
   2  -9  -3      162.89      153.42      7.00 o
   3  -9  -3      117.28      116.07      6.67 o
   4  -9  -3       36.87       41.36      4.67 o
   5  -9  -3      315.16      313.18     12.67 o
   6  -9  -3       28.35       21.68      4.67 o
  -4  -8  -3      131.57      114.40      7.67 o
  -3  -8  -3       29.16       24.35      4.00 o
  -2  -8  -3       60.66       58.15      3.02 o
  -1  -8  -3      713.69      723.00     13.53 o
   0  -8  -3       53.59       49.58      2.96 o
   1  -8  -3      196.56      174.59      5.67 o
   2  -8  -3      173.64      161.09      6.67 o
   3  -8  -3       78.57       65.37      4.67 o
   4  -8  -3      142.23      129.74      7.00 o
   5  -8  -3     1511.41     1524.71     46.03 o
   6  -8  -3      113.56      115.07      8.00 o
  -5  -7  -3      152.02      150.09      8.34 o
  -4  -7  -3      293.58      281.83     11.34 o
  -3  -7  -3        4.72        3.59      1.36 o
  -2  -7  -3       94.33       99.77      3.51 o
  -1  -7  -3       98.41       95.29      3.51 o
   0  -7  -3     1419.80     1417.96     23.22 o
   1  -7  -3      207.12      236.00      5.93 o
   2  -7  -3      621.42      642.14     12.24 o
   3  -7  -3      338.01      316.18     10.67 o
   4  -7  -3     1070.95     1072.63     18.85 o
   5  -7  -3      944.52      967.10     17.78 o
   6  -7  -3      114.77      122.23      5.12 o
  -5  -6  -3       44.57       27.02      4.00 o
  -4  -6  -3      132.68      148.75      7.67 o
  -3  -6  -3       59.63       62.15      2.96 o
  -2  -6  -3      527.08      531.85     10.10 o
  -1  -6  -3      456.74      460.94      8.81 o
   0  -6  -3      226.04      238.00      5.53 o
   1  -6  -3     2318.16     2333.82     35.90 o
   2  -6  -3      413.96      416.24      8.59 o
   3  -6  -3      460.40      429.95      8.72 o
   4  -6  -3     1568.40     1569.66     25.47 o
   5  -6  -3      210.58      211.62     15.51 o
   6  -6  -3      889.51      861.83     23.01 o
   7  -6  -3        9.61        5.00      2.67 o
  -5  -5  -3      255.85      214.12      9.34 o
  -4  -5  -3       96.68       89.72      5.67 o
  -3  -5  -3        5.71        7.00      2.00 o
  -2  -5  -3      115.93      125.28      3.51 o
  -1  -5  -3      423.46      416.01      8.01 o
   0  -5  -3      291.13      265.27      6.17 o
   1  -5  -3     1215.09     1273.74     20.22 o
   2  -5  -3      300.02      321.10      6.83 o
   3  -5  -3       60.36       60.92      2.70 o
   4  -5  -3      440.15      460.26     16.01 o
   5  -5  -3      614.58      614.36     17.01 o
   6  -5  -3        8.50        9.34      2.67 o
   7  -5  -3      321.29      285.83     11.67 o
   8  -5  -3       67.67       56.37      6.34 o
  -5  -4  -3      363.33      371.22     12.67 o
  -4  -4  -3       59.74       67.71      4.67 o
  -3  -4  -3       47.85       36.02      3.67 o
  -2  -4  -3      372.72      380.89     11.67 o
  -1  -4  -3      794.15      891.70     14.39 o
   0  -4  -3       77.03       86.28      2.47 o
   1  -4  -3      366.51      343.87      6.55 o
   2  -4  -3      460.33      465.52      7.05 o
   3  -4  -3      120.72      107.87      3.41 o
   4  -4  -3      394.75      412.39      8.84 o
   5  -4  -3      176.45      175.77      7.67 o
   6  -4  -3      629.08      625.70     18.34 o
   7  -4  -3      172.51      163.76      8.67 o
   8  -4  -3       17.41       24.35      4.67 o
   9  -4  -3      134.58      145.42      9.34 o
  -5  -3  -3      187.62      180.77      7.67 o
  -4  -3  -3       11.55        9.01      2.33 o
  -3  -3  -3      284.56      279.50      9.01 o
  -2  -3  -3      522.44      544.65     15.01 o
  -1  -3  -3     2543.70     2611.08     38.57 o
   0  -3  -3     1685.21     1720.88     25.96 o
   1  -3  -3     5647.56     5823.30     83.75 o
   2  -3  -3      705.54      759.16     10.33 o
   3  -3  -3      696.10      696.59     12.50 o
   4  -3  -3      383.35      433.25     12.67 o
   5  -3  -3      291.54      282.83     10.34 o
   6  -3  -3      419.71      364.88     13.01 o
   7  -3  -3      336.75      289.84     12.01 o
   8  -3  -3       19.77       20.01      4.34 o
   9  -3  -3        6.72       11.34      4.00 o
  -5  -2  -3      235.40      245.81      9.01 o
  -4  -2  -3      293.38      314.52     10.34 o
  -3  -2  -3      597.04      634.04     16.68 o
  -2  -2  -3     1862.31     2105.89     46.36 o
  -1  -2  -3      506.32      527.31     13.34 o
   0  -2  -3     1170.50     1214.92     18.09 o
   1  -2  -3     5704.26     5585.71     65.95 o
   2  -2  -3      108.91       93.39      4.00 o
   3  -2  -3       39.12       37.36      3.00 o
   4  -2  -3      402.28      412.57     12.34 o
   5  -2  -3       66.09       66.04      4.67 o
   6  -2  -3      120.51      102.73      6.34 o
   7  -2  -3      173.27      156.76      8.67 o
   8  -2  -3        1.97        4.00      3.00 o
   9  -2  -3       71.16       91.72      8.67 o
  -5  -1  -3      157.32      168.43      7.00 o
  -4  -1  -3      434.90      399.23     11.67 o
  -3  -1  -3      541.61      684.73     17.01 o
  -2  -1  -3     1504.49     1702.66     37.02 o
  -1  -1  -3     1331.92     1374.13     29.68 o
   0  -1  -3     1291.36     1267.40     28.02 o
   1  -1  -3      259.60      241.59      4.46 o
   2  -1  -3     1304.18     1283.08     28.35 o
   3  -1  -3      474.05      535.31     14.01 o
   4  -1  -3      549.14      535.98     15.01 o
   5  -1  -3      513.89      519.97     16.01 o
   6  -1  -3       48.10       50.36      5.34 o
   7  -1  -3       70.69       78.38      6.34 o
   8  -1  -3       14.10       19.34      4.34 o
   9  -1  -3       60.04       71.37      8.00 o
  -6   0  -3       55.21       54.70      4.34 o
  -5   0  -3     1040.43     1089.97     26.68 o
  -4   0  -3       21.12       21.68      2.67 o
  -3   0  -3      616.37      655.38     16.34 o
  -2   0  -3       18.34       20.01      2.00 o
  -1   0  -3     2874.18     2921.59     42.42 o
   0   0  -3     3494.43     3624.71     52.94 o
   1   0  -3      530.54      510.81      6.66 o
   2   0  -3     3375.62     3360.29     70.04 o
   3   0  -3      162.01      184.77      7.00 o
   4   0  -3      414.77      427.25     12.67 o
   5   0  -3      814.67      808.80     22.01 o
   6   0  -3      161.62      157.76      8.67 o
   7   0  -3       68.31       72.38      7.00 o
   8   0  -3      164.86      173.10     10.34 o
  -6   1  -3      839.14      790.79     21.01 o
  -5   1  -3       35.91       34.69      3.67 o
  -4   1  -3      293.45      266.15      8.67 o
  -3   1  -3      197.00      235.80      7.67 o
  -2   1  -3       74.93      110.06      4.00 o
  -1   1  -3    10796.93    10619.51    216.13 o
   0   1  -3      285.19      286.86      5.34 o
   1   1  -3     3636.01     3619.44     74.71 o
   2   1  -3      887.27      982.29     22.85 o
   3   1  -3      890.70      856.50     20.68 o
   4   1  -3      900.46      873.84     23.01 o
   5   1  -3      767.49      730.76     21.01 o
   7   1  -3       14.50       17.68      4.00 o
   8   1  -3      113.01      127.07      9.34 o
  -6   2  -3       97.63       99.72      5.67 o
  -5   2  -3      164.10      165.10      7.00 o
  -3   2  -3      294.30      269.49      8.34 o
  -2   2  -3      233.36      250.48      7.67 o
  -1   2  -3      327.61      333.86      8.67 o
   0   2  -3     4571.34     4426.44     64.50 o
   1   2  -3     3844.91     3936.62     81.05 o
   2   2  -3     3301.47     3383.10     51.37 o
   3   2  -3      196.54      207.68      4.89 o
   4   2  -3      434.93      406.24      8.25 o
   5   2  -3     1850.31     1755.69     42.02 o
   6   2  -3       94.83       85.38      6.67 o
   7   2  -3      158.96      158.09      9.67 o
   8   2  -3       88.52      109.73      8.67 o
  -8   3  -3       65.39       84.05      8.00 o
  -7   3  -3       79.35       82.71      6.67 o
  -6   3  -3      110.37      108.50      4.46 o
  -5   3  -3       20.35       23.68      3.67 o
  -4   3  -3       56.93       55.37      4.00 o
  -3   3  -3      490.63      507.96     14.01 o
  -2   3  -3      136.64      152.76      5.67 o
  -1   3  -3       25.68       28.02      2.33 o
   0   3  -3     1178.77     1186.17     19.34 o
   1   3  -3      935.38      925.21     20.68 o
   2   3  -3     1485.32     1558.85     25.22 o
   3   3  -3     1084.65     1082.89     18.51 o
   4   3  -3      258.49      245.71      6.17 o
   5   3  -3      477.87      435.25     15.01 o
   6   3  -3       72.10       60.70      6.34 o
   7   3  -3       40.62       42.02      6.00 o
   8   3  -3       18.91       21.68      5.00 o
  -8   4  -3       75.10       79.38      8.00 o
  -7   4  -3       16.14       18.68      4.34 o
  -6   4  -3       55.96       59.37      6.00 o
  -5   4  -3       74.49       77.71      5.34 o
  -4   4  -3       54.63       49.36      4.00 o
  -3   4  -3       22.96       20.94      1.76 o
  -2   4  -3     1813.91     1858.21     28.77 o
  -1   4  -3     1505.75     1529.22     33.69 o
   0   4  -3      301.30      363.99      6.69 o
   1   4  -3     3343.90     3452.01     71.04 o
   2   4  -3     2635.42     2821.98     60.70 o
   3   4  -3      265.72      284.55      8.84 o
   4   4  -3       53.52       58.45      6.34 o
   5   4  -3      127.53      120.74      7.34 o
   6   4  -3      130.54      139.41      8.67 o
   7   4  -3      305.25      308.18     14.01 o
   8   4  -3       61.19       58.70      7.67 o
  -8   5  -3       16.96       22.01      5.00 o
  -7   5  -3       20.19       17.68      4.00 o
  -6   5  -3       62.05       59.70      6.00 o
  -5   5  -3      128.36      127.07      7.00 o
  -4   5  -3      300.76      281.19      7.17 o
  -3   5  -3       19.88       23.75      1.84 o
  -2   5  -3        3.74       -1.33      1.33 o
  -1   5  -3      222.53      219.46      7.34 o
   0   5  -3      227.02      215.69      4.84 o
   1   5  -3       96.96      116.07      5.34 o
   2   5  -3       54.35       62.04      4.34 o
   3   5  -3       44.71       47.60      3.04 o
   4   5  -3       79.73       81.51      3.84 o
   5   5  -3       33.58       31.35      4.67 o
   6   5  -3       20.31       26.02      4.67 o
   7   5  -3      107.20      112.07      8.67 o
  -8   6  -3        3.16        2.67      3.00 o
  -7   6  -3       18.79       14.34      4.00 o
  -6   6  -3       48.20       47.36      5.67 o
  -5   6  -3      126.43      140.08      7.67 o
  -4   6  -3      204.11      195.18      5.45 o
  -3   6  -3       56.20       53.58      2.27 o
  -2   6  -3     2850.51     3126.15     67.71 o
  -1   6  -3     1136.37     1196.70     27.68 o
   0   6  -3      153.63      166.10      6.84 o
   1   6  -3       26.54       18.68      2.67 o
   2   6  -3        7.07        5.31      2.00 o
   3   6  -3        2.04        0.14      1.36 o
   4   6  -3      213.96      207.01      6.69 o
   5   6  -3      188.47      153.42      8.67 o
   6   6  -3      104.41      108.40      8.00 o
   7   6  -3      169.51      174.10     11.01 o
  -8   7  -3       46.46       53.70      7.00 o
  -7   7  -3      123.32      111.06      8.00 o
  -6   7  -3      262.46      259.48     11.67 o
  -5   7  -3      457.79      434.25     15.34 o
  -4   7  -3      211.43      223.46      9.67 o
  -3   7  -3      123.05      116.73      6.34 o
  -2   7  -3     1229.96     1469.42     23.66 o
  -1   7  -3      371.98      420.58     12.67 o
   0   7  -3       37.72       38.95      4.00 o
   1   7  -3        1.69        1.67      2.33 o
   2   7  -3      450.94      438.51     10.00 o
   3   7  -3       73.77       60.54      3.75 o
   4   7  -3       62.17       61.33      3.99 o
   5   7  -3      332.81      327.86     13.67 o
   6   7  -3      150.51      173.77     10.34 o
   7   7  -3      182.78      210.12     12.01 o
  -8   8  -3       36.88       37.69      6.34 o
  -7   8  -3        5.69        2.00      3.00 o
  -6   8  -3       14.16       17.01      4.00 o
  -5   8  -3      136.91      128.41      8.00 o
  -4   8  -3       59.16       64.04      5.34 o
  -3   8  -3       42.05       40.69      4.67 o
  -2   8  -3      300.10      315.52     11.34 o
  -1   8  -3      109.04      129.69      3.93 o
   0   8  -3      157.39      163.09      5.84 o
   1   8  -3     1339.20     1343.45     31.35 o
   2   8  -3      258.30      258.83      8.17 o
   3   8  -3      197.53      182.77      9.01 o
   4   8  -3       51.11       52.81      4.01 o
   5   8  -3       34.31       27.35      5.00 o
   6   8  -3      334.91      349.54     15.34 o
  -7   9  -3       42.17       35.02      5.67 o
  -6   9  -3       25.37       18.68      4.34 o
  -5   9  -3      149.82      160.09      9.01 o
  -4   9  -3        2.95        6.00      3.00 o
  -3   9  -3        9.82        1.33      2.33 o
  -2   9  -3       87.94       63.37      5.00 o
  -1   9  -3      201.71      187.11      8.34 o
   0   9  -3      849.86      845.44     15.31 o
   1   9  -3      118.37      112.07      6.67 o
   2   9  -3      809.24      779.43     16.09 o
   3   9  -3       24.35       26.67      4.00 o
   4   9  -3       91.54       98.39      7.34 o
   5   9  -3      129.74      131.41      9.01 o
  -7  10  -3       24.32       26.68      5.34 o
  -6  10  -3       65.26       54.36      6.67 o
  -5  10  -3       41.14       43.03      6.00 o
  -4  10  -3        4.59        6.00      3.00 o
  -3  10  -3       11.81        8.34      3.00 o
  -2  10  -3      390.99      379.22     13.67 o
  -1  10  -3      124.57      137.41      7.34 o
   1  10  -3      286.04      291.17     10.67 o
   2  10  -3       34.70       36.36      3.51 o
   3  10  -3      270.77      295.32      9.06 o
   4  10  -3       44.09       50.36      6.34 o
   5  10  -3       49.65       56.70      7.00 o
  -7  11  -3      131.18      128.07      9.67 o
  -6  11  -3      167.84      180.10     10.67 o
  -5  11  -3        8.71       12.01      4.00 o
  -4  11  -3       28.52       34.35      5.34 o
  -3  11  -3      122.61       98.06      7.00 o
  -2  11  -3      160.57      170.43      9.01 o
  -1  11  -3       54.10       49.03      5.34 o
   1  11  -3       40.32       42.69      6.00 o
   2  11  -3      331.72      314.85     14.34 o
   3  11  -3      177.29      180.71      9.67 o
   4  11  -3      125.29      107.73      8.00 o
  -6  12  -3       36.18       31.69      6.00 o
  -5  12  -3       38.84       36.69      5.67 o
  -4  12  -3       14.07       11.34      3.67 o
  -3  12  -3       49.71       45.03      5.67 o
  -2  12  -3       23.06       23.35      4.34 o
  -1  12  -3        1.42       -3.34      2.33 o
   1  12  -3       17.90       16.68      4.34 o
   2  12  -3       91.07       89.05      9.01 o
   3  12  -3        8.43        5.67      3.67 o
  -5  13  -3       30.95       35.35      6.00 o
  -4  13  -3      185.10      178.44     10.34 o
  -3  13  -3       29.14       32.02      5.34 o
  -2  13  -3       11.15       11.67      3.67 o
  -1  13  -3       98.24      109.40      7.67 o
   1  13  -3       10.22        7.34      4.00 o
   2  13  -3       17.81       21.68      5.34 o
  -3  14  -3       29.25       28.35      5.34 o
  -2  14  -3       31.33       36.69      5.67 o
   0  14  -3       15.90       21.68      5.67 o
   4 -14  -2       66.94       75.04      8.00 o
   3 -13  -2       30.52       37.02      5.34 o
   4 -13  -2      160.50      176.10     10.01 o
   5 -13  -2      156.70      184.77     11.01 o
  -3 -12  -2       41.31       49.36      6.67 o
  -2 -12  -2       48.05       41.36      6.34 o
  -1 -12  -2       18.59       18.68      4.67 o
   2 -12  -2      118.72      105.06      7.00 o
   3 -12  -2       69.91       50.70      5.67 o
   4 -12  -2        5.14        6.34      3.34 o
   5 -12  -2       47.56       53.03      6.67 o
   6 -12  -2       68.15       69.71      7.67 o
  -4 -11  -2       30.95       26.02      5.34 o
  -3 -11  -2       94.87      111.73      8.34 o
  -2 -11  -2       89.18       80.38      8.00 o
  -1 -11  -2       15.78       21.68      4.34 o
   0 -11  -2      220.98      221.33      6.97 o
   1 -11  -2      235.49      224.13      9.34 o
   2 -11  -2       30.40       24.01      3.67 o
   3 -11  -2       12.68       12.67      3.34 o
   4 -11  -2       99.03      111.40      7.34 o
   5 -11  -2       67.31       66.71      7.00 o
   6 -11  -2       24.98       13.67      4.00 o
   7 -11  -2       40.05       39.69      6.67 o
  -4 -10  -2      100.75       95.72      7.67 o
  -3 -10  -2      141.38      142.75      9.01 o
  -2 -10  -2       60.77       61.37      6.34 o
  -1 -10  -2      546.82      517.97     18.01 o
   0 -10  -2       80.92       81.11      6.00 o
   1 -10  -2       51.17       52.36      4.67 o
   2 -10  -2       52.78       53.36      5.00 o
   3 -10  -2       59.39       52.03      5.34 o
   4 -10  -2       13.39       16.34      3.67 o
   5 -10  -2      155.07      158.76      9.01 o
   6 -10  -2       47.64       40.02      6.00 o
   7 -10  -2       31.60       36.35      6.00 o
  -4  -9  -2       43.58       49.03      5.67 o
  -3  -9  -2       49.32       51.03      5.67 o
  -2  -9  -2       40.50       41.69      5.34 o
  -1  -9  -2       38.98       42.95      4.67 o
   0  -9  -2       26.49       24.66      2.56 o
   1  -9  -2      351.27      356.31      9.01 o
   2  -9  -2      373.34      358.21     11.67 o
   3  -9  -2      556.07      523.64     15.68 o
   4  -9  -2      104.49       94.05      6.34 o
   5  -9  -2       56.73       58.37      6.34 o
   6  -9  -2      332.35      334.86     14.01 o
   7  -9  -2       60.24       58.70      7.34 o
  -4  -8  -2      193.64      155.76      8.67 o
  -3  -8  -2       71.22       80.05      6.00 o
  -2  -8  -2       34.68       35.86      2.64 o
  -1  -8  -2      463.96      457.50      9.53 o
   0  -8  -2       76.04       68.38      4.17 o
   1  -8  -2      356.37      332.75      7.83 o
   2  -8  -2      328.52      299.51     10.01 o
   3  -8  -2      227.72      239.81      9.34 o
   4  -8  -2      101.30      111.73      6.34 o
   5  -8  -2      776.69      774.78     22.35 o
   6  -8  -2      162.31      158.09      9.34 o
  -4  -7  -2       49.79       42.02      4.67 o
  -3  -7  -2      245.15      221.94     13.17 o
  -2  -7  -2       14.30       10.69      2.00 o
  -1  -7  -2      538.40      546.42     10.73 o
   0  -7  -2      737.54      737.22     13.34 o
   1  -7  -2       70.61       76.71      3.28 o
   2  -7  -2      392.39      396.90     11.67 o
   3  -7  -2     1012.67     1034.60     25.01 o
   4  -7  -2       55.79       66.02      6.17 o
   5  -7  -2      304.84      292.25      7.60 o
   6  -7  -2      102.19      107.30      4.73 o
  -5  -6  -2       61.13       48.70      5.00 o
  -4  -6  -2      185.37      196.45      8.34 o
  -3  -6  -2      271.61      262.59      6.41 o
  -2  -6  -2     1827.68     1791.99     28.43 o
  -1  -6  -2      955.23      977.00     16.53 o
   0  -6  -2      312.34      324.14      6.88 o
   1  -6  -2     1560.81     1560.56     24.71 o
   2  -6  -2      451.76      478.28     13.01 o
   3  -6  -2      796.23      793.60     14.02 o
   4  -6  -2      820.34      805.41     14.60 o
   5  -6  -2      188.95      189.79      5.75 o
   6  -6  -2      208.12      196.78      8.67 o
   7  -6  -2       53.02       57.37      5.67 o
  -5  -5  -2       60.46       78.05      5.34 o
  -4  -5  -2      460.91      478.95     14.68 o
  -3  -5  -2      148.99      153.09      6.67 o
  -2  -5  -2      368.14      400.64     10.67 o
  -1  -5  -2      200.84      203.97      4.73 o
   0  -5  -2      948.76      971.79     15.72 o
   1  -5  -2      530.11      595.79     10.68 o
   2  -5  -2      343.06      369.55     10.01 o
   3  -5  -2       23.35       22.13      2.50 o
   4  -5  -2      168.58      175.80      6.00 o
   5  -5  -2      634.09      624.47     12.60 o
   6  -5  -2      199.75      189.11      8.34 o
   7  -5  -2      247.84      230.13     10.01 o
   8  -5  -2       13.87       11.34      3.67 o
  -5  -4  -2      693.14      679.06     19.01 o
  -4  -4  -2      790.21      761.78     20.35 o
  -3  -4  -2       31.95       28.02      3.00 o
  -2  -4  -2     1965.19     2143.58     49.36 o
  -1  -4  -2      458.96      467.86      8.31 o
   0  -4  -2     1477.13     1494.70     22.92 o
   1  -4  -2      907.93      937.89     15.18 o
   2  -4  -2      157.95      179.84      4.12 o
   3  -4  -2       53.94       51.16      2.32 o
   4  -4  -2      522.18      520.94     10.37 o
   5  -4  -2       74.14       67.71      4.67 o
   6  -4  -2       72.40       68.37      5.34 o
   7  -4  -2      110.94      117.07      7.00 o
   8  -4  -2        7.18        9.67      3.34 o
   9  -4  -2       34.38       52.36      6.67 o
  -5  -3  -2      924.43      917.87     23.35 o
  -4  -3  -2      248.99      230.47      8.34 o
  -3  -3  -2      161.50      165.76      6.34 o
  -2  -3  -2     3390.41     3713.49     80.38 o
  -1  -3  -2      439.54      479.08      8.16 o
   0  -3  -2     1059.26     1126.76     17.04 o
   1  -3  -2     5943.64     6091.21     87.53 o
   2  -3  -2      118.01      108.66     10.01 o
   3  -3  -2      481.93      485.49      9.19 o
   4  -3  -2      334.23      385.56     11.34 o
   5  -3  -2       50.17       49.70      4.00 o
   6  -3  -2      267.03      237.47      9.67 o
   7  -3  -2       54.56       42.36      5.00 o
   8  -3  -2        6.50        4.34      2.67 o
   9  -3  -2        7.21        8.67      3.67 o
  -5  -2  -2       54.44       57.70      4.00 o
  -4  -2  -2      221.12      231.80      8.00 o
  -3  -2  -2      465.93      532.31     14.01 o
  -2  -2  -2      232.27      278.16      8.00 o
  -1  -2  -2      118.44      136.75      4.67 o
   0  -2  -2     2793.25     2842.51     41.44 o
   1  -2  -2     6204.29     6068.65     71.33 o
   2  -2  -2      394.99      400.09      7.31 o
   3  -2  -2     2512.84     2570.83     54.36 o
   4  -2  -2      468.47      457.60     13.34 o
   5  -2  -2       53.04       48.70      4.67 o
   6  -2  -2      541.46      467.27     15.34 o
   7  -2  -2      137.45      137.75      8.00 o
   8  -2  -2       13.64       13.01      3.67 o
   9  -2  -2       22.92       15.01      4.34 o
  -5  -1  -2      207.58      193.45      7.34 o
  -4  -1  -2       20.58       19.68      2.33 o
  -3  -1  -2      158.24      148.09      5.67 o
  -2  -1  -2     1885.18     1949.80     42.69 o
  -1  -1  -2      195.29      185.44      5.67 o
   0  -1  -2       11.34        1.11      0.60 o
   1  -1  -2      248.72      244.03      4.23 o
   2  -1  -2     2740.42     2651.54     55.70 o
   3  -1  -2      398.01      422.58     11.67 o
   4  -1  -2     1097.11     1013.59     25.01 o
   5  -1  -2      663.31      685.07     19.01 o
   6  -1  -2      239.36      222.46      9.67 o
   7  -1  -2       89.76       88.72      6.67 o
   8  -1  -2       19.94       22.68      4.67 o
   9  -1  -2       66.23       64.70      7.67 o
  -5   0  -2       27.98       35.69      3.34 o
  -4   0  -2        7.40        8.00      1.67 o
  -3   0  -2      938.72     1009.25     24.01 o
  -2   0  -2     3273.11     3224.21     67.71 o
  -1   0  -2     2028.34     2086.55     43.36 o
   0   0  -2     1503.29     1561.87     24.68 o
   1   0  -2       58.66       58.37      2.33 o
   2   0  -2      874.14      873.17     20.35 o
   3   0  -2     2649.81     2645.21     57.03 o
   4   0  -2      102.87       90.72      5.00 o
   5   0  -2      850.02      840.16     22.35 o
   6   0  -2       40.27       36.35      4.67 o
   7   0  -2       45.10       52.70      6.00 o
   8   0  -2      161.15      175.44     10.34 o
  -6   1  -2      258.32      224.13      8.34 o
  -5   1  -2       59.53       63.04      4.00 o
  -4   1  -2      141.20      121.74      5.00 o
  -1   1  -2     7696.75     7200.86    149.09 o
   0   1  -2     1317.17     1310.02     16.03 o
   1   1  -2     9522.93     9463.51    191.11 o
   2   1  -2      216.76      256.00      9.34 o
   3   1  -2      226.06      269.82      5.45 o
   4   1  -2      803.91      778.45     20.35 o
   5   1  -2      730.63      730.09     20.68 o
   6   1  -2      455.65      440.26     15.68 o
   7   1  -2       60.36       50.70      6.34 o
   8   1  -2       41.35       37.02      5.67 o
  -6   2  -2       21.77       30.02      3.34 o
  -5   2  -2       16.02       14.68      2.33 o
  -3   2  -2      124.71      127.07      5.34 o
  -2   2  -2       28.94       42.68      3.67 o
  -1   2  -2     2236.08     2164.59     45.03 o
   0   2  -2    12324.65    12161.07    191.28 o
   1   2  -2      851.16      901.19     20.01 o
   2   2  -2      261.50      260.23      5.41 o
   3   2  -2      276.43      299.38     10.34 o
   4   2  -2      272.03      264.25      6.25 o
   5   2  -2     1050.42     1048.94     27.68 o
   6   2  -2      157.14      174.43      9.01 o
   7   2  -2      161.17      164.76      9.67 o
   8   2  -2       50.14       60.70      7.34 o
  -6   3  -2      134.60      117.74      6.00 o
  -4   3  -2       14.49       10.01      2.67 o
  -3   3  -2      557.23      582.01     15.01 o
  -2   3  -2      300.99      308.70      5.98 o
  -1   3  -2      283.12      279.23      3.79 o
   0   3  -2     2005.67     2007.09     29.83 o
   1   3  -2     4730.47     4959.22    100.73 o
   2   3  -2     5705.88     6132.35     92.32 o
   3   3  -2      927.73      964.02     16.86 o
   4   3  -2      105.91      104.92      3.76 o
   5   3  -2      113.71      101.39      7.00 o
   6   3  -2      106.10      103.73      7.34 o
   7   3  -2       14.52       17.34      4.34 o
   8   3  -2       47.46       57.03      7.34 o
  -8   4  -2       93.33       77.71      8.00 o
  -7   4  -2       11.43        8.00      3.34 o
  -6   4  -2       76.48       71.71      5.67 o
  -5   4  -2       62.12       66.21      3.77 o
  -4   4  -2      399.94      421.45     11.51 o
  -3   4  -2      466.09      513.55      9.77 o
  -2   4  -2     4327.41     4520.13     67.43 o
  -1   4  -2     4061.63     4691.06     96.72 o
   0   4  -2        0.73        2.33      1.00 o
   1   4  -2     2065.89     2188.27     47.03 o
   2   4  -2     1204.73     1317.49     22.15 o
   3   4  -2       30.70       33.31      2.40 o
   4   4  -2       88.79       85.90      3.69 o
   5   4  -2      108.15       94.05      6.67 o
   6   4  -2       23.96       31.69      5.00 o
   7   4  -2       19.61       16.34      4.34 o
   8   4  -2       22.67       32.02      6.34 o
  -8   5  -2       10.02       10.01      3.67 o
  -7   5  -2       28.26       26.68      4.67 o
  -6   5  -2      130.59      120.74      7.34 o
  -5   5  -2      126.69      123.31      4.83 o
  -4   5  -2       17.28       14.04      1.89 o
  -3   5  -2       35.56       37.49      2.16 o
  -2   5  -2     1458.76     1574.68     24.76 o
  -1   5  -2    10246.60    10798.95    222.46 o
   0   5  -2      376.32      373.22     10.67 o
   1   5  -2       57.09       60.03      4.00 o
   2   5  -2       49.61       50.70      4.34 o
   3   5  -2      247.12      228.81      7.84 o
   4   5  -2      346.53      317.62      8.11 o
   5   5  -2        6.94        5.00      3.00 o
   6   5  -2      189.82      167.43      9.67 o
   7   5  -2       70.54       72.38      7.67 o
  -8   6  -2       19.07       19.68      5.00 o
  -7   6  -2      111.46      122.40      8.34 o
  -6   6  -2       20.34       23.35      4.34 o
  -5   6  -2      278.17      266.92      7.27 o
  -4   6  -2      991.71      989.69     17.54 o
  -3   6  -2      284.27      313.71      6.57 o
  -2   6  -2      204.33      226.40      5.05 o
  -1   6  -2      125.18      143.42      6.00 o
   0   6  -2       78.90       77.04      4.34 o
   1   6  -2      863.14      861.17     21.01 o
   2   6  -2      298.22      287.37      7.31 o
   3   6  -2       33.74       43.19      3.18 o
   4   6  -2      159.51      147.62      9.17 o
   5   6  -2       46.18       47.69      6.00 o
   6   6  -2       85.68       88.72      7.34 o
   7   6  -2       75.57      105.06     10.01 o
  -8   7  -2      113.76      122.07      9.01 o
  -7   7  -2       62.13       66.04      7.00 o
  -6   7  -2        2.72        3.34      2.67 o
  -5   7  -2      243.71      249.14     10.67 o
  -4   7  -2        4.82        8.34      2.67 o
  -3   7  -2      747.38      836.74     17.84 o
  -2   7  -2      720.34      795.46     20.68 o
  -1   7  -2       78.12       84.72      4.67 o
   0   7  -2      626.24      637.04     16.68 o
   1   7  -2      523.01      514.97     14.68 o
   2   7  -2        4.53        3.60      2.00 o
   3   7  -2      133.15      121.40      7.34 o
   4   7  -2       37.85       51.38      3.89 o
   5   7  -2      117.97      131.74      8.67 o
   6   7  -2       45.38       55.70      7.00 o
   7   7  -2        7.39       16.01      5.00 o
  -8   8  -2       69.15       85.38      8.67 o
  -7   8  -2      139.29      154.09      9.67 o
  -6   8  -2       23.70       31.69      5.00 o
  -5   8  -2      324.02      303.18     12.34 o
  -4   8  -2        3.57        1.33      2.33 o
  -3   8  -2       28.97       35.35      4.00 o
  -2   8  -2      186.76      158.76      7.34 o
  -1   8  -2      360.59      350.87     11.34 o
   0   8  -2      148.36      155.26      4.95 o
   1   8  -2     3038.25     2983.40     65.04 o
   2   8  -2      116.15      105.73      4.72 o
   3   8  -2      307.32      265.35     40.69 o
   4   8  -2      273.36      275.66      8.37 o
   5   8  -2        7.16       14.34      4.34 o
   6   8  -2       84.71      105.73      8.67 o
  -8   9  -2      371.41      393.56     17.34 o
  -7   9  -2       24.63       40.36      6.00 o
  -6   9  -2      202.60      196.78     10.67 o
  -5   9  -2      399.47      371.55     14.34 o
  -4   9  -2      187.71      162.43      8.67 o
  -3   9  -2       41.52       46.03      5.00 o
  -2   9  -2      131.45      138.08      7.00 o
  -1   9  -2      638.50      668.06     18.68 o
   0   9  -2      274.53      292.46      7.19 o
   1   9  -2     1513.96     1536.89     36.02 o
   2   9  -2       15.83       12.54      2.59 o
   3   9  -2      361.09      366.09     12.34 o
   4   9  -2       16.65       20.68      4.67 o
   5   9  -2       53.71       46.03      6.34 o
  -7  10  -2       28.04       21.35      5.00 o
  -6  10  -2        6.07        5.34      3.67 o
  -5  10  -2      211.82      211.46     10.67 o
  -4  10  -2      158.97      174.10      9.01 o
  -3  10  -2      103.67       98.72      6.67 o
  -2  10  -2      111.57      100.73      6.34 o
  -1  10  -2      186.53      181.77      8.34 o
   1  10  -2       52.40       55.73      4.23 o
   2  10  -2      233.58      233.71      7.74 o
   3  10  -2       33.15       42.05      7.00 o
   4  10  -2       10.50       16.34      4.00 o
   5  10  -2       80.68       90.05      8.67 o
  -7  11  -2       74.53       75.04      8.34 o
  -6  11  -2       25.11       24.35      5.00 o
  -5  11  -2       59.35       44.36      6.00 o
  -4  11  -2      196.73      172.43      9.34 o
  -3  11  -2       35.33       25.68      4.34 o
  -2  11  -2       84.00       75.71      6.00 o
  -1  11  -2        3.97        4.67      2.67 o
   1  11  -2      440.11      435.59     17.34 o
   2  11  -2       15.77       15.98      2.83 o
   3  11  -2      164.73      175.77      7.30 o
   4  11  -2       89.87       87.38      8.34 o
  -6  12  -2       97.07      106.40      9.67 o
  -5  12  -2       22.68       20.68      5.00 o
  -4  12  -2        2.93        0.67      3.00 o
  -3  12  -2      400.93      378.55     14.34 o
  -2  12  -2       69.56       65.37      6.34 o
  -1  12  -2      200.59      195.11      9.67 o
   1  12  -2       24.50       32.02      5.67 o
   2  12  -2      113.63      108.73      8.67 o
   3  12  -2       40.34       47.03      6.67 o
  -5  13  -2       24.05       25.01      5.00 o
  -4  13  -2       42.53       50.70      6.67 o
  -3  13  -2       15.62       23.01      4.67 o
  -2  13  -2      108.12      111.06      8.00 o
  -1  13  -2       30.44       27.68      4.67 o
   0  13  -2       59.25       60.03      8.00 o
   1  13  -2       45.74       43.03      7.00 o
   2  13  -2       29.81       36.35      6.67 o
  -4  14  -2       30.19       25.01      5.34 o
  -3  14  -2        1.45        3.00      3.34 o
  -2  14  -2       93.40       97.39      7.67 o
   0  14  -2       44.16       51.70      7.67 o
   3 -14  -1      146.15      157.76      9.67 o
   4 -14  -1       27.67       33.35      5.67 o
   2 -13  -1       46.73       53.70      6.00 o
   3 -13  -1      168.15      182.44     10.01 o
   4 -13  -1       94.18       92.72      8.34 o
   5 -13  -1        7.25        4.34      3.34 o
  -3 -12  -1       90.93       85.72      8.34 o
   1 -12  -1       10.93       16.34      3.67 o
   2 -12  -1       80.88       81.05      6.00 o
   3 -12  -1      107.69      109.73      7.34 o
   4 -12  -1        0.78        2.33      2.67 o
   5 -12  -1       94.90       83.72      8.00 o
   6 -12  -1       46.09       56.03      7.00 o
  -3 -11  -1        1.84        3.00      3.34 o
  -2 -11  -1      373.94      348.87     14.68 o
  -1 -11  -1       52.44       54.03      6.34 o
   0 -11  -1      799.02      741.76     20.35 o
   1 -11  -1       54.93       48.03      5.00 o
   2 -11  -1       45.32       48.70      5.34 o
   3 -11  -1       90.89       77.38      6.00 o
   4 -11  -1       62.13       60.03      6.34 o
   5 -11  -1       63.98       61.70      6.67 o
   6 -11  -1       28.33       37.02      6.00 o
   7 -11  -1       10.13        6.34      4.34 o
  -4 -10  -1       15.87       22.35      4.67 o
  -3 -10  -1       57.20       55.70      6.00 o
  -2 -10  -1       66.25       63.04      6.67 o
  -1 -10  -1      605.87      588.53     12.48 o
   0 -10  -1      409.24      381.51     11.01 o
   1 -10  -1       29.33       27.68      3.67 o
   2 -10  -1       11.50       15.68      3.34 o
   3 -10  -1      786.81      723.42     21.01 o
   4 -10  -1      145.72      139.08      8.00 o
   5 -10  -1       32.61       40.69      5.34 o
   6 -10  -1       65.77       61.70      7.00 o
   7 -10  -1       38.92       44.69      7.00 o
  -4  -9  -1        4.61        1.33      2.67 o
  -3  -9  -1       28.86       32.02      4.67 o
  -2  -9  -1      423.59      413.69      9.44 o
  -1  -9  -1      590.72      563.21     11.68 o
   0  -9  -1      574.08      588.85     11.92 o
   1  -9  -1      828.60      814.47     21.01 o
   2  -9  -1       11.13       12.67      2.67 o
   3  -9  -1      129.42      127.07      7.00 o
   4  -9  -1      286.64      295.84     11.67 o
   5  -9  -1      294.43      297.17     12.67 o
   6  -9  -1      221.14      203.45     11.01 o
   7  -9  -1       72.20       77.71      8.34 o
  -4  -8  -1      300.32      286.83     11.67 o
  -3  -8  -1      410.12      418.16      9.50 o
  -2  -8  -1       22.95       26.08      2.40 o
  -1  -8  -1     1113.81     1076.73     18.76 o
   0  -8  -1      383.21      411.39     14.17 o
   1  -8  -1       30.79       32.35      3.34 o
   2  -8  -1       48.64       44.69      4.34 o
   3  -8  -1      429.65      434.25     13.67 o
   4  -8  -1      605.73      591.01     18.01 o
   5  -8  -1      884.47      833.48     24.35 o
   6  -8  -1      138.09      140.75      8.67 o
   7  -8  -1       44.13       48.36      6.34 o
  -4  -7  -1       20.41       26.82      2.56 o
  -3  -7  -1      122.10      119.75      5.67 o
  -2  -7  -1        5.55        4.78      2.67 o
  -1  -7  -1      138.63      137.91      4.34 o
   0  -7  -1      354.77      323.19      7.36 o
   1  -7  -1      371.27      385.33      8.21 o
   2  -7  -1     1072.94     1068.96     25.68 o
   3  -7  -1      562.76      589.68     16.68 o
   4  -7  -1       20.80       23.38      5.17 o
   5  -7  -1      599.87      579.68     11.97 o
   6  -7  -1      102.01       95.06      7.00 o
  -4  -6  -1       71.23       86.38      5.34 o
  -3  -6  -1       50.36       50.91      2.70 o
  -2  -6  -1      736.66      729.27     13.11 o
  -1  -6  -1     4482.01     4563.39     67.46 o
   0  -6  -1      645.81      647.74     11.73 o
   1  -6  -1      241.95      255.48      6.50 o
   2  -6  -1      631.67      629.03     16.01 o
   3  -6  -1      423.52      410.43      8.21 o
   4  -6  -1      528.22      539.54     10.68 o
   5  -6  -1       62.25       65.32      3.37 o
   6  -6  -1      143.45      145.23      5.45 o
   7  -6  -1       43.53       49.03      5.34 o
  -5  -5  -1      194.26      206.45      8.34 o
  -4  -5  -1      479.35      474.94     14.34 o
  -3  -5  -1      212.60      231.13      8.34 o
  -2  -5  -1     1080.72     1174.05     23.18 o
  -1  -5  -1     1708.91     1821.79     28.23 o
   0  -5  -1     1517.76     1564.95     24.58 o
   1  -5  -1      221.25      223.01      5.17 o
   2  -5  -1      343.55      327.19      9.34 o
   3  -5  -1       12.02        5.72      2.00 o
   4  -5  -1       10.50       17.27      1.84 o
   5  -5  -1       67.67       64.75      3.28 o
   6  -5  -1       10.60       10.34      2.67 o
   7  -5  -1       67.61       65.70      5.34 o
   8  -5  -1       44.17       41.69      5.34 o
  -5  -4  -1     1152.94     1108.98     27.35 o
  -4  -4  -1      173.98      186.78      7.67 o
  -3  -4  -1      341.37      367.55     11.01 o
  -2  -4  -1      310.48      308.51      9.67 o
  -1  -4  -1       26.81       42.50      2.17 o
   0  -4  -1     2506.65     2524.85     37.55 o
   1  -4  -1      679.56      653.83     18.51 o
   2  -4  -1      662.90      620.33     10.60 o
   3  -4  -1       49.51       67.43      2.56 o
   4  -4  -1      386.14      433.21      8.82 o
   5  -4  -1       38.29       30.20      2.59 o
   6  -4  -1       49.05       47.69      4.67 o
   7  -4  -1      237.05      230.47     10.01 o
   8  -4  -1        4.95        7.67      3.34 o
   9  -4  -1      242.04      275.83     13.01 o
  -5  -3  -1      450.37      475.61     13.67 o
  -4  -3  -1      287.91      276.83      9.34 o
  -3  -3  -1      559.50      673.73     17.01 o
  -2  -3  -1     1539.07     1715.67     37.69 o
  -1  -3  -1      556.04      588.34      9.87 o
   0  -3  -1      445.73      420.28      7.27 o
   1  -3  -1     3069.62     3187.53     46.52 o
   2  -3  -1       14.68       11.92      1.28 o
   3  -3  -1      740.89      739.52     12.73 o
   4  -3  -1      177.82      188.24      5.17 o
   5  -3  -1      363.70      367.55     11.67 o
   6  -3  -1       83.14       84.38      5.67 o
   7  -3  -1      230.20      204.12      9.67 o
   8  -3  -1        3.76       10.67      3.34 o
   9  -3  -1        8.05        3.67      3.34 o
  -5  -2  -1     1124.20     1133.33     27.02 o
  -4  -2  -1      113.19      116.73      5.00 o
  -3  -2  -1     1818.23     2129.91     46.69 o
  -2  -2  -1     2938.81     3096.47     62.04 o
  -1  -2  -1      739.80      775.78     18.01 o
   0  -2  -1     2438.91     2459.02     35.92 o
   1  -2  -1     1513.35     1508.23     18.22 o
   2  -2  -1      209.67      186.38      4.12 o
   3  -2  -1     3080.67     3037.67     44.92 o
   4  -2  -1     1146.32     1185.36     28.02 o
   5  -2  -1       39.23       31.69      3.67 o
   6  -2  -1      475.29      451.26     15.01 o
   7  -2  -1       68.77       61.70      6.34 o
   8  -2  -1       51.20       51.36      6.00 o
   9  -2  -1      108.82      115.07      8.67 o
  -5  -1  -1        2.96        5.34      1.67 o
  -4  -1  -1      281.34      283.83      8.67 o
  -3  -1  -1      433.90      462.60     12.01 o
  -2  -1  -1      936.30      920.87     20.68 o
  -1  -1  -1      344.37      331.53      7.34 o
   0  -1  -1      295.06      297.17      3.77 o
   1  -1  -1      613.53      624.09     11.84 o
   2  -1  -1       61.81       53.03      2.67 o
   3  -1  -1       81.19      109.40      4.67 o
   4  -1  -1      181.85      189.44      7.34 o
   5  -1  -1      384.36      363.21     12.67 o
   6  -1  -1      737.60      692.40     20.35 o
   7  -1  -1       51.43       58.03      6.34 o
   8  -1  -1       10.72        9.67      3.67 o
   9  -1  -1       32.62       29.35      5.34 o
  -5   0  -1      386.30      405.57     11.67 o
  -4   0  -1      345.70      365.21     10.34 o
  -3   0  -1      948.36      930.21     21.35 o
  -2   0  -1     1039.83     1014.59     22.35 o
  -1   0  -1      969.25     1033.60     22.01 o
   1   0  -1    18140.54    17221.02    331.19 o
   2   0  -1      905.21      917.87     20.68 o
   3   0  -1      449.94      466.94     12.67 o
   4   0  -1        0.84        0.00      1.67 o
   5   0  -1      710.59      673.73     19.34 o
   6   0  -1      317.39      277.16     11.34 o
   7   0  -1       11.37        9.01      3.00 o
   8   0  -1       21.12       25.68      5.00 o
  -5   1  -1       51.31       52.70      3.67 o
  -4   1  -1      117.88      115.38      9.01 o
  -3   1  -1     1324.25     1447.84     34.35 o
  -2   1  -1     2448.80     2416.41     53.36 o
  -1   1  -1     8103.16     7816.21    115.40 o
   0   1  -1       94.71       90.04      1.60 o
   1   1  -1     3289.45     3426.09     50.75 o
   2   1  -1     1282.87     1360.23     21.22 o
   3   1  -1      448.32      438.15      8.35 o
   4   1  -1      697.33      728.09     19.34 o
   5   1  -1      248.29      225.80      9.67 o
   6   1  -1      780.24      735.09     21.68 o
   7   1  -1        8.29       15.68      4.00 o
   8   1  -1       31.17       28.02      5.34 o
  -6   2  -1      246.24      235.47      8.34 o
  -5   2  -1      108.76      104.54      4.00 o
  -4   2  -1      332.70      345.87     11.67 o
  -3   2  -1     1337.80     1370.13     32.35 o
  -2   2  -1     1223.38     1201.37     27.68 o
  -1   2  -1    36482.96    31454.42   1785.21 o
   0   2  -1    22168.28    21059.25    431.25 o
   1   2  -1      673.27      708.08     16.34 o
   2   2  -1     1532.25     1509.58     23.93 o
   3   2  -1      751.50      781.60     13.91 o
   4   2  -1       20.92       15.70      1.72 o
   5   2  -1      334.14      340.87     12.67 o
   6   2  -1      145.62      129.08      8.00 o
   7   2  -1       48.74       54.03      6.34 o
   8   2  -1       22.03       27.68      5.34 o
  -9   3  -1      107.80      114.40      9.01 o
  -6   3  -1       36.19       26.68      3.34 o
  -5   3  -1       60.29       78.71      6.00 o
  -4   3  -1       92.16       95.72      5.34 o
  -3   3  -1       16.49       18.97      1.76 o
  -2   3  -1      474.19      448.24      9.34 o
  -1   3  -1    15451.68    15733.16    317.52 o
   0   3  -1      779.81      777.12     17.01 o
   1   3  -1      463.33      459.93     11.67 o
   2   3  -1      671.93      760.41     13.56 o
   3   3  -1      926.13     1012.54     17.57 o
   4   3  -1      121.71      116.96      5.84 o
   5   3  -1      103.92       91.96      4.00 o
   6   3  -1      120.98      113.40      7.67 o
   7   3  -1       26.96       27.02      5.00 o
   8   3  -1       23.11       28.35      5.34 o
  -9   4  -1       44.34       59.37      8.00 o
  -8   4  -1       59.00       51.03      6.34 o
  -6   4  -1       79.91       86.38      6.67 o
  -5   4  -1       39.69       40.32      4.17 o
  -4   4  -1      407.75      373.94      8.24 o
  -3   4  -1        1.98       -0.62      0.83 o
  -2   4  -1      526.09      619.89     10.71 o
  -1   4  -1     1888.28     1940.46     41.02 o
   0   4  -1      155.00      156.76      5.00 o
   1   4  -1     1132.64     1159.01     26.35 o
   2   4  -1     1143.16     1261.07     29.35 o
   3   4  -1      189.08      219.76      5.98 o
   4   4  -1      423.79      419.98     24.51 o
   5   4  -1      392.29      374.88     14.01 o
   6   4  -1       78.13       74.04      7.00 o
   7   4  -1       14.02       14.68      4.34 o
   8   4  -1       46.37       51.70      7.00 o
  -8   5  -1        1.76       -1.67      2.67 o
  -7   5  -1       43.72       49.36      6.00 o
  -6   5  -1       32.65       35.23      3.54 o
  -5   5  -1      127.75      131.67      5.07 o
  -4   5  -1      154.61      161.95      4.80 o
  -3   5  -1      126.59      101.67      3.37 o
  -2   5  -1     3670.06     4082.23     61.66 o
  -1   5  -1      168.63      159.43      6.00 o
   0   5  -1      146.66      128.41      5.00 o
   2   5  -1      122.13      123.35      5.34 o
   3   5  -1      304.64      308.66      7.77 o
   4   5  -1      421.44      388.24      9.53 o
   5   5  -1       37.64       34.69      5.00 o
   6   5  -1      151.63      134.41      8.67 o
   7   5  -1       87.26       98.72      9.34 o
  -8   6  -1      105.89      107.06      8.34 o
  -7   6  -1      233.54      230.80     11.34 o
  -6   6  -1       59.84       60.70      6.34 o
  -5   6  -1      249.70      261.19      7.17 o
  -4   6  -1      897.80      861.89     15.65 o
  -3   6  -1      295.19      302.20      6.64 o
  -2   6  -1      223.84      211.33      4.89 o
  -1   6  -1       62.49       53.70      3.67 o
   0   6  -1      541.08      530.31     14.01 o
   2   6  -1     1679.28     1718.38     28.96 o
   3   6  -1      172.74      171.33      5.88 o
   4   6  -1       48.84       52.37      3.60 o
   5   6  -1       64.93       51.70      6.00 o
   6   6  -1      135.36      128.74      9.01 o
   7   6  -1       46.87       58.37      7.34 o
  -8   7  -1        6.56        6.67      3.67 o
  -7   7  -1      111.84       97.06      7.67 o
  -6   7  -1       53.88       51.03      6.00 o
  -5   7  -1      428.20      386.56     14.01 o
  -4   7  -1      799.49      749.48     14.10 o
  -3   7  -1      111.84      106.07      3.51 o
  -2   7  -1      109.51      122.07      6.00 o
  -1   7  -1       27.51       23.68      3.00 o
   0   7  -1     1118.53     1166.35     27.35 o
   1   7  -1     2335.45     2421.41     53.36 o
   2   7  -1     2517.23     2491.81     41.07 o
   3   7  -1       12.23        9.39      4.17 o
   4   7  -1       54.48       59.77      4.00 o
   5   7  -1       75.86       76.38      7.34 o
   6   7  -1       46.14       46.69      6.67 o
  -8   8  -1      164.30      174.43     11.01 o
  -7   8  -1      156.99      179.77     10.67 o
  -6   8  -1      126.55      128.74      8.34 o
  -5   8  -1       69.71       63.37      6.34 o
  -4   8  -1      275.41      260.15     10.67 o
  -3   8  -1       16.59       15.34      3.00 o
  -2   8  -1      128.35      103.39      5.67 o
  -1   8  -1      160.98      153.76      7.00 o
   0   8  -1      724.65      738.76     19.01 o
   1   8  -1     1672.66     1632.14     28.19 o
   2   8  -1      170.07      164.62      6.01 o
   3   8  -1      693.85      651.03     21.68 o
   4   8  -1      100.14      101.64      5.19 o
   5   8  -1        6.38       15.01      4.34 o
   6   8  -1      282.16      312.85     14.68 o
  -8   9  -1       31.63       32.02      6.34 o
  -7   9  -1        8.92        9.67      4.00 o
  -6   9  -1      522.95      502.96     18.01 o
  -5   9  -1       37.05       45.69      5.67 o
  -4   9  -1       49.36       46.69      5.34 o
  -3   9  -1      125.24      110.73      6.67 o
  -2   9  -1      122.42      122.40      6.67 o
  -1   9  -1      368.65      341.87     11.67 o
   0   9  -1      412.26      417.58     13.01 o
   1   9  -1      136.33      133.87      5.65 o
   2   9  -1      704.06      696.72     15.14 o
   3   9  -1       64.43       66.37      4.72 o
   4   9  -1       43.45       52.91      4.48 o
   5   9  -1      170.15      177.77     10.67 o
  -7  10  -1       29.09       37.36      6.34 o
  -6  10  -1       37.52       37.36      5.67 o
  -5  10  -1      215.12      213.12     10.67 o
  -4  10  -1        6.65        7.00      3.00 o
  -3  10  -1       62.81       54.36      5.67 o
  -2  10  -1      292.20      298.51     11.34 o
  -1  10  -1      108.65      111.40      6.67 o
   1  10  -1      450.95      430.18     13.84 o
   2  10  -1      122.23      127.52      8.84 o
   3  10  -1      146.62      158.34     12.01 o
   4  10  -1       14.50       18.34      4.67 o
   5  10  -1       13.79       18.01      4.67 o
  -7  11  -1       32.18       30.68      6.00 o
  -6  11  -1       38.46       43.03      6.34 o
  -5  11  -1      100.20       95.39      7.34 o
  -4  11  -1       63.98       55.37      6.00 o
  -3  11  -1        6.44       12.67      3.34 o
  -2  11  -1      213.62      210.12      9.67 o
  -1  11  -1      280.31      278.50     11.01 o
   1  11  -1       20.13       16.34      4.34 o
   2  11  -1       89.04       78.39      5.03 o
   3  11  -1       99.82      109.78      5.88 o
   4  11  -1       86.32       75.38      7.67 o
  -6  12  -1       24.43       26.35      5.34 o
  -5  12  -1       15.67        9.34      3.67 o
  -4  12  -1       69.18       63.37      6.67 o
  -3  12  -1      167.86      171.10      9.34 o
  -2  12  -1       12.96       19.01      4.00 o
  -1  12  -1      110.21      102.39      7.00 o
   0  12  -1       37.18       37.69      6.00 o
   1  12  -1        3.28        0.00      3.00 o
   2  12  -1       38.06       37.36      6.34 o
   3  12  -1       34.24       41.69      6.67 o
  -5  13  -1       28.93       36.69      6.00 o
  -4  13  -1       22.68       21.68      4.67 o
  -3  13  -1       45.42       43.36      5.67 o
  -2  13  -1       27.05       24.35      4.67 o
  -1  13  -1       65.28       75.04      7.00 o
   0  13  -1       79.02       77.38      8.67 o
   1  13  -1      116.75      117.40     10.01 o
   2  13  -1      165.02      188.44     12.34 o
  -4  14  -1       75.54       84.05      8.34 o
  -3  14  -1        3.37        0.67      3.34 o
  -2  14  -1       20.71       29.02      5.00 o
  -1  14  -1        5.92       13.01      4.67 o
   0  14  -1      130.88      120.40     10.34 o
   3 -14   0       78.72       80.71      7.67 o
   4 -14   0       95.36      104.73      8.34 o
   2 -13   0       41.67       47.03      5.67 o
   3 -13   0      157.04      151.09      9.01 o
   4 -13   0       10.01       10.01      4.00 o
   5 -13   0       48.41       59.03      7.34 o
   0 -12   0       15.99       16.01      3.34 o
   1 -12   0       61.79       64.04      6.00 o
   2 -12   0       20.96       27.35      4.34 o
   3 -12   0       72.62       82.05      6.34 o
   4 -12   0       22.75       15.68      4.00 o
   5 -12   0       15.32        9.67      4.00 o
   6 -12   0        5.52        4.67      3.67 o
  -3 -11   0       58.15       50.03      6.34 o
  -1 -11   0       84.20       91.05      6.00 o
   0 -11   0       68.61       80.71      5.67 o
   1 -11   0       84.39       84.72      6.00 o
   2 -11   0      234.25      234.47     10.01 o
   3 -11   0       64.56       59.03      6.00 o
   4 -11   0       58.64       52.36      6.00 o
   5 -11   0        7.58        6.67      3.34 o
   6 -11   0       21.54       13.01      4.34 o
   7 -11   0       25.80       27.02      5.67 o
  -4 -10   0       32.82       39.69      5.67 o
  -3 -10   0       15.09       13.34      3.67 o
  -2 -10   0      179.70      188.19      9.01 o
  -1 -10   0      274.57      263.63      7.45 o
   0 -10   0     1228.92     1186.36     28.68 o
   1 -10   0       32.11       22.01      3.67 o
   2 -10   0      297.35      273.83     10.67 o
   3 -10   0      509.18      485.28     15.68 o
   4 -10   0       60.44       66.37      6.34 o
   5 -10   0        2.55        7.34      3.34 o
   6 -10   0       16.87       16.68      4.34 o
   7 -10   0      127.86      130.08     10.01 o
  -4  -9   0        7.89       15.01      3.34 o
  -3  -9   0      151.71      134.96      7.50 o
  -2  -9   0      326.60      345.84      8.40 o
  -1  -9   0       80.52       84.31      3.84 o
   0  -9   0      431.04      420.91     12.67 o
   1  -9   0       11.43       10.01      2.33 o
   2  -9   0       30.21       27.02      3.67 o
   3  -9   0      126.59      138.08      7.34 o
   4  -9   0      298.49      301.84     11.67 o
   5  -9   0      366.60      350.87     13.67 o
   6  -9   0      176.68      163.43      9.67 o
   7  -9   0       33.04       39.36      6.34 o
  -4  -8   0      264.07      245.47      7.06 o
  -3  -8   0       22.56       31.66      3.34 o
  -2  -8   0      151.12      143.10      4.89 o
  -1  -8   0      382.43      363.16      8.40 o
   0  -8   0      850.08      828.18     15.38 o
   1  -8   0      332.05      326.19     10.34 o
   2  -8   0       30.60       17.68      3.00 o
   3  -8   0      124.53      138.75      7.00 o
   4  -8   0      640.28      655.05     19.01 o
   5  -8   0      549.24      537.65     17.68 o
   6  -8   0        8.44        8.34      3.34 o
   7  -8   0       29.88       43.36      6.34 o
  -4  -7   0       94.15       92.70      4.12 o
  -3  -7   0      520.79      525.49     10.82 o
  -2  -7   0      286.09      272.77      6.79 o
  -1  -7   0      186.72      200.58      5.51 o
   0  -7   0     2355.77     2391.22     37.18 o
   1  -7   0      113.80      122.74      5.34 o
   2  -7   0      205.43      235.80      8.34 o
   3  -7   0      759.78      748.77     20.01 o
   4  -7   0      408.61      415.18     10.67 o
   5  -7   0      844.70      837.23     15.62 o
   6  -7   0      100.92      104.06      7.34 o
  -4  -6   0      298.29      264.15     10.01 o
  -3  -6   0      275.73      261.38      6.67 o
  -2  -6   0      829.77      855.32     15.04 o
  -1  -6   0     1446.67     1472.13     33.19 o
   0  -6   0      550.47      561.40     10.45 o
   1  -6   0      318.05      320.19      9.34 o
   2  -6   0       67.70       68.04      4.34 o
   3  -6   0      134.71      137.64      3.93 o
   4  -6   0      240.22      230.40      7.50 o
   5  -6   0       70.66       76.77      4.17 o
   6  -6   0      102.72      101.54      4.56 o
  -4  -5   0      355.65      331.19     11.01 o
  -3  -5   0      394.51      391.23     12.01 o
  -2  -5   0     1138.55     1260.07     28.68 o
  -1  -5   0      292.17      282.88      6.08 o
   0  -5   0      351.28      327.21      6.69 o
   1  -5   0      125.56      138.41      5.00 o
   2  -5   0      186.12      189.44      6.67 o
   3  -5   0      523.14      511.53      9.50 o
   4  -5   0      176.56      189.19      5.12 o
   5  -5   0       68.14       58.44      3.20 o
   6  -5   0      187.75      178.07      6.08 o
   7  -5   0       94.42       91.05      6.34 o
  -5  -4   0      412.47      422.58     12.67 o
  -4  -4   0     1173.35     1143.33     27.35 o
  -3  -4   0     1550.11     1641.29     38.02 o
  -2  -4   0     2553.32     2897.02     62.37 o
  -1  -4   0      288.56      307.42      6.22 o
   0  -4   0      155.20      144.45      4.34 o
   1  -4   0     1510.77     1486.87     31.69 o
   2  -4   0       76.48       72.59      2.40 o
   3  -4   0      174.78      147.06      3.99 o
   4  -4   0      458.20      504.45     10.00 o
   5  -4   0        4.08        2.70      2.17 o
   6  -4   0       62.63       55.70      4.67 o
   7  -4   0      219.12      222.80     10.01 o
   8  -4   0      154.97      136.41      8.34 o
  -5  -3   0      115.54      113.40      5.34 o
  -4  -3   0       31.59       32.35      3.00 o
  -3  -3   0      801.38      781.79     19.01 o
  -2  -3   0     2569.03     2734.59     57.37 o
  -1  -3   0      474.30      464.30      8.11 o
   0  -3   0      157.91      152.36      3.41 o
   1  -3   0      731.24      808.47     17.68 o
   2  -3   0        2.42        7.90      1.33 o
   3  -3   0      190.59      213.93      4.94 o
   4  -3   0      743.13      750.89     13.55 o
   5  -3   0      138.57      127.07      6.34 o
   6  -3   0       36.64       44.03      4.67 o
   7  -3   0       92.92       75.71      6.00 o
   8  -3   0       31.64       37.69      5.34 o
   9  -3   0       46.29       48.03      6.34 o
  -5  -2   0      475.76      483.95     13.34 o
  -4  -2   0       69.03       75.04      3.67 o
  -3  -2   0     1235.98     1362.13     30.68 o
  -2  -2   0     2964.01     2997.08     63.70 o
  -1  -2   0     2472.43     2466.44     46.03 o
   0  -2   0     3138.30     3170.79     49.03 o
   1  -2   0     8871.28     8649.61    124.94 o
   2  -2   0      195.07      218.05      4.46 o
   3  -2   0      735.32      726.52     17.68 o
   4  -2   0      872.54      942.21     22.68 o
   5  -2   0      177.23      166.10      7.34 o
   6  -2   0       53.58       52.70      5.34 o
   7  -2   0      424.75      413.91     15.01 o
   8  -2   0       22.12       23.68      4.67 o
   9  -2   0       43.68       53.70      7.00 o
  -5  -1   0       39.94       38.02      3.00 o
  -4  -1   0      239.96      270.49      8.00 o
  -3  -1   0      804.84      882.18     20.01 o
  -2  -1   0      175.32      183.76      4.17 o
  -1  -1   0      577.08      576.00     12.67 o
   0  -1   0     2047.53     2081.67     45.36 o
   1  -1   0     5024.70     4983.91     70.38 o
   2  -1   0     1206.98     1140.66     17.57 o
   3  -1   0     3000.68     3266.90     68.71 o
   4  -1   0      320.45      327.19     10.01 o
   5  -1   0      102.65       97.39      5.67 o
   6  -1   0      198.20      188.44      9.01 o
   7  -1   0        1.96        1.67      2.67 o
   8  -1   0        2.77        7.67      3.34 o
   9  -1   0        6.18       10.01      4.00 o
  -5   0   0      664.28      626.36     15.68 o
  -4   0   0       95.27       87.21      3.33 o
  -3   0   0       29.88       43.11      4.17 o
  -2   0   0      969.16      892.57     14.47 o
  -1   0   0     1688.47     1710.65     31.35 o
   1   0   0     1693.12     1732.34     36.02 o
   2   0   0      977.32      894.19     20.35 o
   3   0   0       33.25       43.69      3.34 o
   4   0   0       95.33       90.72      5.34 o
   5   0   0      667.98      605.35     17.68 o
   6   0   0       65.13       62.37      6.00 o
   7   0   0       83.59       90.05      7.00 o
   8   0   0       21.32       22.35      4.67 o
  -5   1   0      102.41      107.63      3.89 o
  -4   1   0      305.64      299.60      6.73 o
  -3   1   0     3001.19     3233.88     72.38 o
  -2   1   0     1206.76     1144.33     26.35 o
  -1   1   0     5041.69     4871.50    106.40 o
   0   1   0     2046.38     2062.87     42.02 o
   1   1   0      582.48      547.15     26.85 o
   2   1   0      175.40      190.37      4.23 o
   3   1   0      790.00      867.95     14.97 o
   4   1   0      243.13      274.16      9.67 o
   5   1   0       39.92       42.02      4.67 o
   6   1   0      257.08      264.15     11.34 o
   7   1   0        1.42       -1.33      2.33 o
   8   1   0       47.60       54.36      7.00 o
  -6   2   0       50.04       54.36      6.67 o
  -5   2   0      174.71      167.40      5.05 o
  -4   2   0      873.20      932.88     24.35 o
  -3   2   0      722.49      702.08     18.01 o
  -2   2   0      191.58      206.12      6.34 o
  -1   2   0     8860.51     8732.15    127.74 o
   0   2   0     3150.41     3135.49     64.04 o
   1   2   0     2470.86     1801.72     48.03 o
   2   2   0     2955.12     2986.07     67.04 o
   3   2   0     1246.74     1362.66     22.64 o
   4   2   0       66.71       76.20      3.20 o
   5   2   0      482.65      487.62     16.01 o
   6   2   0      205.32      193.11      9.67 o
   7   2   0      100.66      107.40      8.00 o
   8   2   0       35.40       38.02      6.00 o
  -6   3   0       35.69       36.94      3.02 o
  -5   3   0      141.85      136.41      7.34 o
  -4   3   0      735.14      752.10     20.01 o
  -3   3   0      188.32      216.13      7.00 o
  -2   3   0        1.27        9.01      1.67 o
  -1   3   0      731.09      799.47     18.01 o
   0   3   0      158.90      151.42      4.67 o
   1   3   0      479.34      472.61     12.67 o
   2   3   0     2570.43     2615.94     89.22 o
   3   3   0      785.76      782.78     14.50 o
   4   3   0       30.07       32.93      2.64 o
   5   3   0      112.15      109.09      8.84 o
   6   3   0        6.65        5.34      3.34 o
   7   3   0       32.97       26.68      5.00 o
   8   3   0       63.57       81.71      8.67 o
  -9   4   0       81.79      106.40      8.67 o
  -7   4   0      221.74      221.80     11.01 o
  -6   4   0       63.70       68.04      6.67 o
  -5   4   0        3.68        3.34      2.67 o
  -4   4   0      461.83      502.96     14.34 o
  -3   4   0      183.28      153.25      4.08 o
  -2   4   0       76.11       68.41      2.32 o
  -1   4   0     1501.35     1486.87     32.35 o
   0   4   0      151.40      144.08      5.00 o
   1   4   0      295.26      312.85     10.01 o
   2   4   0     2523.88     2826.64     62.04 o
   3   4   0     1550.69     1677.54     27.94 o
   4   4   0     1166.92     1117.97     30.18 o
   5   4   0      418.09      430.22     10.21 o
   6   4   0       22.26       24.01      4.67 o
   7   4   0       59.29       73.04      7.67 o
   8   4   0        4.84        4.34      3.67 o
  -8   5   0       18.86       21.01      4.67 o
  -7   5   0       99.51       90.37      5.17 o
  -6   5   0      188.56      177.11      6.37 o
  -5   5   0       63.97       54.57     10.01 o
  -4   5   0      176.49      185.87      5.41 o
  -3   5   0      520.34      517.87      9.77 o
  -2   5   0      194.93      196.88      4.56 o
  -1   5   0      125.53      135.75      5.34 o
   0   5   0      350.78      315.18      9.01 o
   1   5   0      294.47      290.50     10.01 o
   2   5   0     1139.49     1250.52     26.68 o
   3   5   0      390.42      390.40      9.19 o
   4   5   0      353.05      346.80      8.82 o
   5   5   0       59.03       57.37      6.34 o
   6   5   0       20.27       32.02      5.34 o
   7   5   0       11.45       22.35      5.00 o
  -8   6   0      199.73      205.12     11.67 o
  -7   6   0       27.88       28.02      5.00 o
  -6   6   0       98.47       93.72      4.70 o
  -5   6   0       70.14       72.68      3.75 o
  -4   6   0      246.28      232.47      6.08 o
  -3   6   0      131.99      131.92      4.08 o
  -2   6   0       70.05       68.37      4.00 o
  -1   6   0      319.74      328.52      9.67 o
   0   6   0      551.52      564.33     14.34 o
   1   6   0     1442.43     1468.52     37.02 o
   2   6   0      832.04      852.49     18.34 o
   3   6   0      278.26      267.49     11.01 o
   4   6   0      296.81      265.22      7.77 o
   5   6   0       50.46       41.69      5.67 o
   6   6   0      160.43      167.76     10.01 o
   7   6   0      118.58      125.41      9.34 o
  -8   7   0       85.47      100.06      8.34 o
  -7   7   0       13.88       18.01      4.34 o
  -6   7   0      103.75       89.05      7.00 o
  -5   7   0      844.68      809.14     23.35 o
  -4   7   0      408.72      415.01      9.02 o
  -3   7   0      753.53      771.61     15.18 o
  -2   7   0      206.85      227.47      8.34 o
  -1   7   0      117.72      130.74      5.67 o
   0   7   0     2349.95     2379.72     51.70 o
   1   7   0      185.34      207.79      9.01 o
   2   7   0      291.85      271.89      7.66 o
   3   7   0      526.92      519.00     15.84 o
   4   7   0       95.07       91.54      4.70 o
   5   7   0       22.92       28.35      5.00 o
   6   7   0       57.19       57.03      7.00 o
  -8   8   0       35.27       45.36      7.00 o
  -7   8   0       30.40       39.02      6.00 o
  -6   8   0        8.36        2.33      3.00 o
  -5   8   0      544.31      538.98     17.68 o
  -4   8   0      645.25      653.38     19.34 o
  -3   8   0      124.20      130.05      4.17 o
  -2   8   0       33.28       21.01      3.00 o
  -1   8   0      321.71      331.19     10.67 o
   0   8   0      853.07      836.49     21.01 o
   1   8   0      367.97      359.88     13.67 o
   2   8   0      153.99      140.17      5.65 o
   3   8   0       20.97       27.45      3.67 o
   4   8   0      259.90      233.38     13.17 o
   5   8   0       25.91       28.02      5.34 o
   6   8   0      177.00      178.10     11.34 o
  -8   9   0       32.91       45.69      7.00 o
  -7   9   0       33.02       32.69      5.67 o
  -6   9   0      174.77      158.76      9.34 o
  -5   9   0      368.02      349.54     13.67 o
  -4   9   0      298.53      273.49     11.34 o
  -3   9   0      130.88      143.75      7.34 o
  -2   9   0       30.57       29.35      4.00 o
  -1   9   0       10.79        4.67      2.33 o
   0   9   0      431.76      402.57     12.67 o
   1   9   0       78.68       77.38      6.34 o
   2   9   0      322.20      320.51      9.30 o
   3   9   0      153.96      128.70      5.77 o
   4   9   0        8.77       24.68      5.00 o
   5   9   0      115.10       87.38      8.67 o
  -7  10   0      122.30      126.07      9.34 o
  -6  10   0       17.04       21.35      4.67 o
  -5  10   0        1.96        2.67      3.00 o
  -4  10   0       64.04       64.70      6.34 o
  -3  10   0      510.35      508.96     16.34 o
  -2  10   0      301.97      310.51     11.34 o
  -1  10   0       33.32       28.02      4.00 o
   1  10   0      270.21      244.50     16.51 o
   2  10   0      180.43      188.18     14.34 o
   3  10   0       16.77       13.72      2.83 o
   4  10   0       30.96       32.41      3.77 o
   5  10   0        9.73       21.68      5.00 o
  -7  11   0       25.09       39.69      6.67 o
  -6  11   0       22.00       19.34      4.67 o
  -5  11   0        7.18        4.00      3.34 o
  -4  11   0       59.78       58.03      6.34 o
  -3  11   0       64.40       58.03      6.00 o
  -2  11   0      234.66      234.47     10.01 o
  -1  11   0       85.72       85.72      6.00 o
   0  11   0       67.21       79.05      8.00 o
   1  11   0       82.76       88.40      5.41 o
   2  11   0       76.67       73.59      5.17 o
   3  11   0       57.84       61.16      4.94 o
   4  11   0       41.73       34.02      6.00 o
  -6  12   0        5.19        2.00      3.34 o
  -5  12   0       13.47        9.01      4.00 o
  -4  12   0       23.76       19.01      4.34 o
  -3  12   0       72.77       86.72      6.67 o
  -2  12   0       19.46       24.35      4.34 o
  -1  12   0       61.75       56.03      5.67 o
   0  12   0       15.97       18.34      4.67 o
   1  12   0        1.92        2.67      3.34 o
   2  12   0       12.35        8.34      4.34 o
   3  12   0      163.06      184.31      7.88 o
  -5  13   0       47.72       47.69      6.34 o
  -4  13   0       11.48       10.34      4.00 o
  -3  13   0      157.24      167.76      9.34 o
  -2  13   0       40.65       45.36      5.67 o
  -1  13   0      318.54      317.85     16.01 o
   0  13   0       51.13       48.36      7.00 o
   1  13   0      220.59      223.80     13.67 o
   2  13   0       42.44       49.70      7.67 o
  -4  14   0       95.69      110.40      8.34 o
  -3  14   0       76.63       81.38      8.00 o
  -2  14   0       82.15       68.71      9.01 o
  -1  14   0      122.34      125.07     10.34 o
   0  14   0       54.18       62.04      8.34 o
   2 -14   1       19.54       19.68      4.67 o
   3 -14   1        4.44        5.00      3.67 o
   4 -14   1       75.25       76.71      8.00 o
   1 -13   1       68.21       72.38      6.67 o
   2 -13   1       26.39       20.35      4.34 o
   3 -13   1       46.47       41.02      5.34 o
   4 -13   1       24.91       31.69      5.34 o
   5 -13   1       29.04       41.02      6.34 o
   0 -12   1       37.47       38.36      4.67 o
   1 -12   1      109.21      103.39      7.00 o
   2 -12   1       12.96       18.01      4.00 o
   3 -12   1      166.13      174.43      9.34 o
   4 -12   1       70.26       65.70      7.00 o
   5 -12   1       14.65        6.00      3.34 o
   6 -12   1       24.14       25.68      5.67 o
  -1 -11   1       18.44       15.01      3.34 o
   0 -11   1      394.73      387.89     13.34 o
   1 -11   1      281.91      275.49     10.67 o
   2 -11   1      214.05      210.46      9.67 o
   3 -11   1        6.84        2.67      2.33 o
   4 -11   1       62.44       49.70      6.00 o
   5 -11   1      100.49       90.72      8.34 o
   6 -11   1       35.39       39.36      6.00 o
   7 -11   1       33.55       31.02      6.00 o
  -3 -10   1      148.10      147.09      8.67 o
  -2 -10   1      121.28      128.74      6.67 o
  -1 -10   1      447.23      448.59     14.01 o
   0 -10   1      181.22      194.45      8.34 o
   1 -10   1      107.41      113.07      6.34 o
   2 -10   1      300.34      301.51     11.34 o
   3 -10   1       63.14       56.37      5.67 o
   4 -10   1        7.57        8.00      3.00 o
   5 -10   1      209.71      216.79     10.67 o
   6 -10   1       37.68       31.02      5.34 o
   7 -10   1       29.52       31.02      6.00 o
  -4  -9   1       45.20       50.03      5.67 o
  -3  -9   1       65.21       67.83      8.67 o
  -2  -9   1      703.99      688.11     13.86 o
  -1  -9   1      137.44      138.08      6.67 o
   0  -9   1      415.90      420.91     13.01 o
   1  -9   1      374.16      353.87     11.67 o
   2  -9   1      123.08      133.08      6.67 o
   3  -9   1      124.26      133.41      7.00 o
   4  -9   1       49.29       52.36      5.34 o
   5  -9   1       35.96       39.69      5.34 o
   7  -9   1        8.90       10.34      4.34 o
  -4  -8   1       99.11      116.18      4.72 o
  -3  -8   1      695.62      640.02     12.95 o
  -2  -8   1      172.84      166.76      5.27 o
  -1  -8   1     1673.31     1612.06     26.81 o
   0  -8   1      723.29      716.75     18.68 o
   1  -8   1      157.04      147.75      6.67 o
   2  -8   1      128.61      124.07      6.00 o
   3  -8   1       16.74       10.34      2.67 o
   4  -8   1      284.05      246.48     10.34 o
   5  -8   1       68.52       64.70      6.34 o
   6  -8   1      125.35      115.73      8.00 o
   7  -8   1      157.79      152.09     10.01 o
  -4  -7   1       54.71       52.85      3.50 o
  -3  -7   1       10.57       10.85      1.76 o
  -2  -7   1     2520.99     2505.32     38.97 o
  -1  -7   1     2332.21     2403.61     37.55 o
   0  -7   1     1115.14     1152.00     26.68 o
   1  -7   1       26.43       21.68      2.67 o
   2  -7   1      112.71      121.74      5.67 o
   3  -7   1      107.63      100.39      5.67 o
   4  -7   1      799.32      742.57     13.58 o
   5  -7   1      423.74      410.24     14.34 o
   6  -7   1       56.17       45.69      5.67 o
   7  -7   1      113.50       96.06      8.67 o
  -4  -6   1       45.68       50.36      4.34 o
  -3  -6   1      174.35      186.97      5.17 o
  -2  -6   1     1668.21     1692.46     27.20 o
  -1  -6   1      460.14      453.16     21.35 o
   0  -6   1      541.65      547.66     10.34 o
   1  -6   1       69.11       60.03      3.67 o
   2  -6   1      228.50      205.79      7.67 o
   3  -6   1      292.88      313.97      6.49 o
   4  -6   1      897.33      865.63     17.51 o
   5  -6   1      249.65      250.22      7.00 o
   6  -6   1       62.75       64.47      3.83 o
  -4  -5   1      421.68      403.23     12.01 o
  -3  -5   1      292.24      300.51     10.01 o
  -2  -5   1      126.42      124.04      3.75 o
  -1  -5   1      144.46      170.86      4.50 o
   0  -5   1      152.90      135.31      3.75 o
   1  -5   1      168.68      174.10      6.00 o
   2  -5   1     3666.94     4163.42     84.72 o
   3  -5   1      123.59      108.14      3.20 o
   4  -5   1      152.02      155.26      8.17 o
   5  -5   1      131.05      143.91      4.84 o
   6  -5   1       32.53       31.71      2.88 o
   7  -5   1       46.24       47.36      5.00 o
  -4  -4   1      424.48      424.91     12.01 o
  -3  -4   1      189.87      208.45      7.34 o
  -2  -4   1     1120.27     1234.05     28.68 o
  -1  -4   1     1137.46     1169.71     22.51 o
   0  -4   1      152.64      151.36      3.75 o
   1  -4   1     1870.53     1900.77     40.36 o
   2  -4   1      526.00      609.66     10.21 o
   3  -4   1        2.06       -0.78      0.83 o
   4  -4   1      415.26      383.05      8.07 o
   5  -4   1       38.04       36.78      2.70 o
   6  -4   1       78.39       79.05      5.34 o
   7  -4   1      404.41      396.56     14.01 o
   8  -4   1       62.20       74.38      7.00 o
  -4  -3   1      123.09      119.74      5.00 o
  -3  -3   1      907.36      971.23     23.35 o
  -2  -3   1      672.60      754.44     18.01 o
  -1  -3   1      475.00      471.27     11.67 o
   0  -3   1      761.23      751.73     22.35 o
   1  -3   1    15457.67    15658.11    310.85 o
   2  -3   1      474.40      442.08      7.64 o
   3  -3   1       17.40       17.33      2.00 o
   4  -3   1       89.24       92.52      4.17 o
   5  -3   1       64.96       67.01      3.41 o
   6  -3   1       35.72       30.35      4.00 o
   7  -3   1      291.07      264.49     11.01 o
   8  -3   1       55.86       59.70      6.34 o
   9  -3   1      109.18      110.06      8.00 o
  -5  -2   1      327.90      335.86      9.67 o
  -4  -2   1       22.85       17.68      2.00 o
  -3  -2   1      761.94      775.78     18.34 o
  -2  -2   1     1532.05     1470.52     32.69 o
  -1  -2   1      674.56      690.74     16.01 o
   0  -2   1    22156.58    21503.51    425.25 o
   1  -2   1    36474.07    31664.49   1964.81 o
   2  -2   1     1220.08     1234.25     18.75 o
   3  -2   1     1334.19     1386.72     21.70 o
   4  -2   1      330.75      360.94      7.77 o
   5  -2   1      108.27       93.39      5.34 o
   6  -2   1      242.66      220.46      9.34 o
   7  -2   1       88.41       90.05      6.34 o
   8  -2   1        5.55       20.35      4.34 o
   9  -2   1       71.50       85.72      8.34 o
  -5  -1   1      248.14      239.47      7.34 o
  -4  -1   1      704.33      718.84     13.14 o
  -3  -1   1      439.69      442.30      8.33 o
  -2  -1   1     1283.13     1304.19     21.06 o
  -1  -1   1     3296.53     3315.82     50.55 o
   0  -1   1       92.77       87.53      1.60 o
   1  -1   1     8114.79     7874.29    151.25 o
   2  -1   1     2440.52     2418.05     35.49 o
   3  -1   1     1323.64     1462.60     22.87 o
   4  -1   1      112.13      106.40      5.34 o
   5  -1   1       51.34       54.03      5.00 o
   6  -1   1      114.75       99.72      6.34 o
   7  -1   1        1.35       -0.33      2.33 o
   8  -1   1        1.68        1.67      2.67 o
  -5   0   1      708.70      707.04     13.30 o
  -4   0   1        0.79        1.47      2.00 o
  -3   0   1      459.90      468.59     23.68 o
  -2   0   1      883.19      888.26     18.84 o
  -1   0   1    18142.93    15766.66    463.22 o
   1   0   1      976.81      996.95     15.09 o
   2   0   1     1026.14     1005.25     23.01 o
   3   0   1      943.77      920.54     22.01 o
   4   0   1      346.12      355.21     11.34 o
   5   0   1      380.05      394.23     13.34 o
   6   0   1        6.52        7.00      3.00 o
   7   0   1       57.44       49.03      6.00 o
   8   0   1       32.22       36.69      5.67 o
  -6   1   1      746.19      690.40     22.01 o
  -5   1   1      386.61      395.52      8.49 o
  -4   1   1      193.40      197.55      4.87 o
  -3   1   1       81.47       96.06      5.00 o
  -1   1   1      613.64      633.04     14.34 o
   0   1   1      294.60      297.20      3.87 o
   1   1   1      335.76      241.14      7.34 o
   2   1   1      937.01      894.31     15.09 o
   3   1   1      444.35      462.57      9.08 o
   4   1   1      278.55      299.51     10.34 o
   5   1   1        2.94        3.34      2.67 o
   6   1   1      267.45      248.48     11.01 o
   7   1   1        5.47        5.67      3.00 o
   8   1   1       15.71       21.01      5.00 o
  -6   2   1      475.84      458.93     16.34 o
  -5   2   1       42.48       38.14      3.84 o
  -4   2   1     1147.12     1190.69     29.68 o
  -3   2   1     3075.64     3010.08     67.37 o
  -2   2   1      207.44      177.44      5.67 o
  -1   2   1     1506.74     1459.85     31.35 o
   0   2   1     2421.65     2478.44     50.03 o
   1   2   1      740.14      785.79     19.01 o
   2   2   1     2971.77     2852.51    343.87 o
   3   2   1     1813.50     2126.02     34.06 o
   4   2   1      117.02      109.00      4.00 o
   5   2   1     1115.78     1108.65     29.35 o
   6   2   1       42.15       38.69      5.34 o
   7   2   1       65.38       55.03      6.34 o
   8   2   1       26.85       36.35      6.00 o
  -7   3   1      221.79      205.79     11.34 o
  -6   3   1       84.95       82.71      6.67 o
  -5   3   1      365.12      375.55     13.01 o
  -4   3   1      176.26      189.11      7.67 o
  -3   3   1      739.09      717.42     18.34 o
  -2   3   1       17.66       18.34      2.00 o
  -1   3   1     3079.74     3135.49     65.37 o
   0   3   1      442.49      406.90      9.67 o
   1   3   1      541.76      594.35     15.68 o
   2   3   1     1539.01     1656.96     37.69 o
   3   3   1      553.29      649.20     12.67 o
   4   3   1      293.89      284.61      7.17 o
   5   3   1      457.31      460.10     10.58 o
   6   3   1       90.60       83.05      6.67 o
   7   3   1       20.18       26.35      5.00 o
   8   3   1       67.80       81.05      8.67 o
  -7   4   1      235.63      220.46     11.34 o
  -6   4   1       53.86       54.36      6.00 o
  -5   4   1       36.51       35.02      4.34 o
  -4   4   1      387.90      417.24     12.67 o
  -3   4   1       51.23       71.24      2.80 o
  -2   4   1      663.20      620.53     10.85 o
  -1   4   1      674.33      639.04     15.34 o
   0   4   1     2504.97     2504.12     52.36 o
   1   4   1       25.33       42.36      3.34 o
   2   4   1      311.85      310.51     10.34 o
   3   4   1      342.71      364.55     11.67 o
   4   4   1      178.65      206.64     17.18 o
   5   4   1     1155.42     1091.40     21.85 o
   6   4   1        8.73        5.00      3.34 o
   7   4   1       26.11       20.01      4.67 o
   8   4   1        0.22       -1.67      3.34 o
  -9   5   1       50.51       60.03      7.67 o
  -8   5   1       46.38       40.62      4.56 o
  -7   5   1       66.23       63.04      7.00 o
  -6   5   1       10.62        7.67      3.34 o
  -5   5   1       63.44       54.64      3.51 o
  -4   5   1       10.44       16.32      1.89 o
  -3   5   1       10.49        5.12      1.11 o
  -2   5   1      339.33      309.85      9.67 o
  -1   5   1      221.59      229.80      7.00 o
   0   5   1     1545.99     1582.59     34.02 o
   1   5   1     1710.83     1821.06     44.03 o
   2   5   1     1083.00     1194.03     30.35 o
   3   5   1      201.70      205.79      9.34 o
   4   5   1      482.98      464.11     10.96 o
   5   5   1      197.96      181.99      6.46 o
   6   5   1        6.18        6.34      3.67 o
   7   5   1       21.17       30.68      5.67 o
  -8   6   1       29.68       23.35      5.00 o
  -7   6   1       44.08       46.03      6.00 o
  -6   6   1      148.41      136.97      5.54 o
  -5   6   1       62.34       62.16      5.34 o
  -4   6   1      522.51      542.74     10.95 o
  -3   6   1      424.29      412.55     10.17 o
  -2   6   1      636.77      631.37     16.34 o
  -1   6   1      255.04      276.16      8.34 o
   0   6   1      646.35      656.05     16.01 o
   1   6   1     4499.88     4549.31    104.06 o
   2   6   1      728.34      717.08     21.01 o
   3   6   1       51.61       46.81      6.00 o
   4   6   1       67.98       80.03      6.00 o
   5   6   1       19.75       11.67      4.00 o
   6   6   1       78.79       82.71      8.34 o
   7   6   1       17.86       18.68      5.00 o
  -8   7   1       54.38       54.70      7.34 o
  -7   7   1       18.96       22.01      4.67 o
  -6   7   1      105.03      102.73      7.34 o
  -5   7   1      590.80      582.49     12.34 o
  -4   7   1       20.84       23.96      6.00 o
  -3   7   1      557.11      594.01     11.42 o
  -2   7   1     1075.62     1105.98     26.35 o
  -1   7   1      368.18      357.87     11.01 o
   0   7   1      353.29      324.86      9.67 o
   1   7   1      136.87      136.08      7.34 o
   2   7   1        5.65        7.85      1.91 o
   3   7   1      118.24      113.82      5.17 o
   4   7   1       19.89       25.39      3.04 o
   5   7   1       50.62       62.70      7.00 o
   6   7   1       44.63       55.70      7.34 o
  -8   8   1       69.31       59.37      7.67 o
  -7   8   1       46.86       45.69      6.34 o
  -6   8   1      133.74      146.42      8.67 o
  -5   8   1      885.24      912.86     25.01 o
  -4   8   1      604.99      619.69     18.34 o
  -3   8   1      430.69      449.06      9.40 o
  -2   8   1       45.92       39.36      4.00 o
  -1   8   1       32.41       37.36      3.67 o
   0   8   1      378.18      417.58     12.01 o
   1   8   1     1125.79     1068.62     30.02 o
   2   8   1       23.49       24.27      3.18 o
   3   8   1      412.45      422.47     10.73 o
   4   8   1      300.57      278.16     13.01 o
   5   8   1        5.33        0.67      3.00 o
   6   8   1        6.33       14.01      4.67 o
  -8   9   1       22.82       16.34      5.34 o
  -7   9   1       72.29       73.71      8.00 o
  -6   9   1      221.65      238.47     11.34 o
  -5   9   1      293.04      325.52     13.01 o
  -4   9   1      286.83      265.49     11.01 o
  -3   9   1      128.45      124.74      6.67 o
  -2   9   1       10.94       14.01      3.00 o
  -1   9   1      829.24      828.15     21.35 o
   0   9   1      577.68      560.37     12.33 o
   1   9   1      591.59      574.33     19.68 o
   2   9   1      425.04      392.97     10.48 o
   3   9   1       27.72       33.28      4.84 o
   4   9   1        4.95        5.00      3.50 o
   5   9   1       62.68       59.70      7.34 o
  -7  10   1       39.21       32.02      6.00 o
  -6  10   1       65.82       56.70      6.67 o
  -5  10   1       30.33       32.69      5.00 o
  -4  10   1      139.84      138.41      8.00 o
  -3  10   1      785.41      758.44     21.35 o
  -2  10   1       11.42        4.34      2.33 o
  -1  10   1       28.88       32.35      4.00 o
   0  10   1      405.88      390.56     15.68 o
   1  10   1      606.49      557.99     20.35 o
   2  10   1       66.44       79.47      8.00 o
   3  10   1       52.76       58.38      4.83 o
   4  10   1       17.03       29.75      6.00 o
   5  10   1       94.54      106.06     10.01 o
  -7  11   1        9.99        4.67      3.67 o
  -6  11   1       30.77       36.35      5.67 o
  -5  11   1       63.97       59.70      6.67 o
  -4  11   1       59.72       56.37      6.00 o
  -3  11   1       90.61       91.72      6.34 o
  -2  11   1       45.44       45.36      5.00 o
  -1  11   1       50.50       43.36      4.67 o
   0  11   1      801.31      756.77     25.35 o
   1  11   1       50.88       52.29      8.00 o
   2  11   1      377.84      370.88     10.82 o
   3  11   1        1.81        6.75      4.17 o
   4  11   1      111.17      138.16      6.84 o
  -6  12   1       46.67       50.70      7.00 o
  -5  12   1       93.48      101.73      7.67 o
  -4  12   1        0.73        0.33      2.67 o
  -3  12   1      109.51      125.74      7.67 o
  -2  12   1       76.47       77.38      6.00 o
  -1  12   1       10.91        9.76      2.56 o
   0  12   1      158.86      148.75     10.34 o
   1  12   1       39.99       42.02      6.34 o
   2  12   1      121.99      129.08      9.67 o
   3  12   1       85.93      103.76     10.84 o
  -5  13   1        7.37        7.67      3.67 o
  -4  13   1       97.64      102.06      7.67 o
  -3  13   1      168.43      182.44      9.67 o
  -2  13   1       47.01       58.70      6.34 o
  -1  13   1       81.88       96.39     10.01 o
   0  13   1       20.92       20.01      5.34 o
   1  13   1       59.52       53.36      7.34 o
   2  13   1       33.18       34.69      6.34 o
  -4  14   1       27.53       16.01      4.34 o
  -2  14   1       25.48       18.34      5.67 o
  -1  14   1        8.84       12.67      4.67 o
   0  14   1       18.24       22.35      5.67 o
   2 -14   2       95.40       91.72      8.34 o
   3 -14   2        2.17        0.00      3.00 o
   4 -14   2       30.09       24.35      5.00 o
   0 -13   2       59.10       61.70      6.34 o
   1 -13   2       28.14       30.02      5.00 o
   2 -13   2      107.20      125.07      8.00 o
   3 -13   2       15.15       19.34      4.34 o
   4 -13   2       42.77       35.35      5.67 o
   5 -13   2       23.90       21.35      5.00 o
  -1 -12   2       23.14       29.02      4.34 o
   0 -12   2       14.21       17.01      3.67 o
   1 -12   2      200.52      207.45      9.67 o
   2 -12   2       66.45       55.37      6.00 o
   3 -12   2      403.30      364.21     14.34 o
   4 -12   2        2.65        0.67      2.67 o
   5 -12   2       25.33       22.35      5.00 o
   6 -12   2       96.11       99.39      9.67 o
  -2 -11   2       18.22       20.35      3.67 o
  -1 -11   2      439.08      432.59     14.34 o
   0 -11   2      712.20      654.71     19.01 o
   1 -11   2        2.78        3.34      2.67 o
   2 -11   2       85.83       82.71      6.00 o
   3 -11   2       35.62       33.35      4.67 o
   4 -11   2      197.54      183.11      9.67 o
   5 -11   2       58.78       53.36      6.34 o
   6 -11   2       26.40       34.02      5.67 o
   7 -11   2       74.16       73.71      8.34 o
  -3 -10   2       32.03       35.35      4.34 o
  -2 -10   2      233.91      228.80      9.34 o
  -1 -10   2       48.71       56.70      5.34 o
   0 -10   2      572.04      557.99     16.34 o
   1 -10   2      187.33      177.10      8.00 o
   2 -10   2      110.15       99.39      6.34 o
   3 -10   2      103.49      111.73      7.00 o
   4 -10   2      158.10      159.76      8.67 o
   5 -10   2      215.20      213.79     10.67 o
   6 -10   2        6.01        5.00      3.34 o
   7 -10   2       26.47       26.68      5.67 o
  -4  -9   2       16.90       18.34      3.67 o
  -3  -9   2      360.52      359.58     11.17 o
  -2  -9   2       18.54       17.68      3.00 o
  -1  -9   2     1511.03     1481.20     35.02 o
   0  -9   2      270.77      262.82      9.67 o
   1  -9   2      638.62      646.04     18.01 o
   2  -9   2      131.49      135.75      7.00 o
   3  -9   2       42.95       44.36      4.67 o
   4  -9   2      189.41      178.77      8.67 o
   5  -9   2      400.48      380.89     14.34 o
   6  -9   2      201.63      193.45     10.67 o
   7  -9   2       24.71       20.68      5.34 o
   8  -9   2      371.96      392.23     17.68 o
  -5  -8   2        7.37        7.34      3.00 o
  -4  -8   2      275.95      286.47      7.66 o
  -3  -8   2      299.84      297.33      7.64 o
  -2  -8   2      118.54      108.66      4.84 o
  -1  -8   2     3020.36     2975.40     63.37 o
   0  -8   2      152.04      161.43      7.00 o
   1  -8   2      359.08      364.55     11.67 o
   2  -8   2      184.60      164.43      7.34 o
   3  -8   2       29.00       42.02      4.67 o
   4  -8   2        4.00        5.67      2.67 o
   5  -8   2      319.95      311.85     12.67 o
   6  -8   2       24.31       14.01      4.00 o
   7  -8   2      140.91      149.42      9.67 o
  -4  -7   2       38.88       45.93      3.30 o
  -3  -7   2      136.97      143.07      8.34 o
  -2  -7   2        5.90        4.17      1.42 o
  -1  -7   2      524.30      524.78     10.58 o
   0  -7   2      622.84      632.03     16.34 o
   1  -7   2       78.19       78.05      4.67 o
   2  -7   2      720.24      796.46     20.35 o
   3  -7   2      742.83      820.81     21.68 o
   4  -7   2        4.78        6.67      2.33 o
   6  -7   2        3.29        2.67      2.67 o
   7  -7   2       60.00       61.37      7.00 o
  -4  -6   2      166.41      151.42      6.67 o
  -3  -6   2       34.15       36.89      2.59 o
  -2  -6   2      307.31      271.68      6.59 o
  -1  -6   2      850.53      853.38     14.94 o
   0  -6   2       78.97       75.71      4.00 o
   1  -6   2      134.40      158.76      6.00 o
   2  -6   2      203.85      221.80      8.00 o
   3  -6   2      286.48      302.87      6.84 o
   4  -6   2      989.37     1010.20     17.14 o
   5  -6   2      278.80      286.98      9.34 o
   6  -6   2       18.33       20.35      4.00 o
   7  -6   2      107.54      115.07      8.34 o
  -4  -5   2      345.76      306.18     10.01 o
  -3  -5   2      253.85      241.81      8.34 o
  -2  -5   2       49.56       45.89      2.36 o
  -1  -5   2       53.45       56.01      3.17 o
   0  -5   2      383.81      393.23     10.34 o
   1  -5   2    10246.31    11140.48    218.79 o
   2  -5   2     1469.35     1591.26     35.02 o
   3  -5   2       32.42       33.13      1.83 o
   4  -5   2       15.97       13.46      1.60 o
   5  -5   2      123.40      120.33      4.41 o
   6  -5   2      130.01      123.73     11.51 o
   7  -5   2       26.09       28.35      4.00 o
  -4  -4   2       84.86       83.72      4.34 o
  -3  -4   2       30.56       32.69      3.00 o
  -2  -4   2     1215.35     1326.77     30.35 o
  -1  -4   2     2072.06     2189.38     33.10 o
   0  -4   2        1.20        3.34      1.33 o
   1  -4   2     4061.82     4713.41     95.06 o
   2  -4   2     4328.36     4534.01     65.33 o
   3  -4   2      470.42      534.96      9.50 o
   4  -4   2      396.81      416.23     12.67 o
   5  -4   2       61.57       57.97      3.13 o
   6  -4   2       80.59       88.72      5.34 o
   7  -4   2       10.78       15.68      3.34 o
   8  -4   2       93.95       94.05      6.67 o
  -4  -3   2      109.56      107.40      4.34 o
  -3  -3   2      933.28      960.23     22.35 o
  -2  -3   2     5704.36     6033.84    127.74 o
  -1  -3   2     4723.64     4820.23     70.69 o
   0  -3   2     2014.50     2048.53     41.69 o
   1  -3   2      277.52      266.15      7.67 o
   2  -3   2      298.30      307.45      5.60 o
   3  -3   2      553.46      593.20     10.48 o
   4  -3   2       16.20       12.25      1.83 o
   5  -3   2       96.87       94.90      3.99 o
   6  -3   2      135.44      119.40      6.67 o
   7  -3   2      135.17      119.40      7.34 o
   8  -3   2       24.63       28.68      4.67 o
  -4  -2   2      274.18      270.82      6.29 o
  -3  -2   2      268.95      289.73      6.50 o
  -2  -2   2      274.85      270.10      5.53 o
  -1  -2   2      845.26      885.20     14.36 o
   0  -2   2    12337.25    12268.14    245.48 o
   1  -2   2     2227.02     2165.26     25.98 o
   2  -2   2       29.08       40.78      1.76 o
   3  -2   2      115.97      124.55      3.51 o
   4  -2   2     1451.42     1546.74     24.88 o
   5  -2   2       17.62       16.01      3.00 o
   6  -2   2       24.14       25.68      4.00 o
   7  -2   2        4.99       13.34      3.34 o
   8  -2   2       20.09       24.35      4.67 o
  -5  -1   2      730.88      727.76     22.35 o
  -4  -1   2      801.57      765.85     13.70 o
  -3  -1   2      231.27      266.71      5.43 o
  -2  -1   2      220.44      248.34      5.50 o
  -1  -1   2     9520.85     9317.75    202.45 o
   0  -1   2     1315.61     1340.52     19.67 o
   1  -1   2     7709.55     7538.05    148.75 o
   2  -1   2       78.74       69.59      2.36 o
   3  -1   2      502.32      566.46     10.26 o
   4  -1   2      146.79      120.07      5.67 o
   5  -1   2       57.15       60.37      5.00 o
   6  -1   2      262.74      219.79      9.67 o
   7  -1   2      175.33      153.42      8.67 o
   8  -1   2        4.16       15.34      4.00 o
  -6   0   2       41.47       43.69      6.34 o
  -5   0   2      849.87      808.11     17.51 o
  -4   0   2      103.59       94.11      2.92 o
  -3   0   2     2645.37     2638.71     40.73 o
  -2   0   2      895.56      901.00     17.42 o
  -1   0   2       60.75       59.03      2.67 o
   0   0   2     1492.23     1524.30     18.48 o
   1   0   2     2017.11     1989.82     41.02 o
   2   0   2     3275.93     3157.65     46.44 o
   3   0   2      944.49     1051.28     24.35 o
   4   0   2        7.27        8.00      2.33 o
   5   0   2       25.67       23.01      4.00 o
   6   0   2      315.83      296.17     11.67 o
   7   0   2        4.34        8.34      3.34 o
   8   0   2       53.68       58.37      6.67 o
  -7   1   2       93.95       99.06      8.34 o
  -6   1   2      231.62      219.13     11.34 o
  -5   1   2      660.07      661.36     12.58 o
  -4   1   2     1104.76     1025.84     17.19 o
  -3   1   2      394.81      415.91     12.34 o
  -2   1   2     2735.31     2636.87     58.37 o
  -1   1   2      238.53      235.80      6.67 o
   0   1   2       11.16        1.22      0.67 o
   1   1   2      208.74      207.45      6.00 o
   3   1   2      158.35      151.17      4.23 o
   4   1   2       23.24       23.01      3.34 o
   5   1   2      207.75      182.77      8.67 o
   6   1   2      318.21      306.18     12.34 o
   7   1   2       24.02       22.35      4.34 o
   8   1   2      175.71      179.44     10.67 o
  -7   2   2      137.53      128.41      9.34 o
  -6   2   2      532.95      472.27     16.68 o
  -5   2   2       51.35       47.69      5.34 o
  -4   2   2      469.32      470.94     14.01 o
  -3   2   2     2517.34     2504.46     57.03 o
  -2   2   2      401.21      396.23     10.67 o
   0   2   2     2796.60     2866.50     42.87 o
   1   2   2      118.28      128.74      5.00 o
   2   2   2      225.93      228.80      8.00 o
   3   2   2      458.69      511.33     10.26 o
   4   2   2      222.72      212.82      9.51 o
   5   2   2       50.30       46.69      5.34 o
   6   2   2        4.61        4.67      3.00 o
   7   2   2       82.49       90.39      7.34 o
   8   2   2       69.16      101.06      9.34 o
  -7   3   2       56.90       55.70      6.67 o
  -6   3   2      268.80      222.80     10.67 o
  -5   3   2       51.84       57.37      5.67 o
  -4   3   2      335.90      376.55     12.01 o
  -3   3   2      484.41      496.62     13.34 o
  -2   3   2      111.22      104.39      4.34 o
  -1   3   2     5943.55     5992.15    122.74 o
   0   3   2     1039.83     1098.76     17.66 o
   1   3   2      452.87      495.96     13.67 o
   2   3   2     3390.47     3769.53     84.72 o
   3   3   2      168.30      168.33     17.84 o
   4   3   2      243.07      229.02      9.17 o
   5   3   2      918.89      908.60     17.80 o
   6   3   2      261.55      248.48     11.67 o
   7   3   2      113.64      109.73      8.34 o
   8   3   2       47.49       60.37      7.67 o
  -8   4   2        8.41        4.34      4.67 o
  -7   4   2      111.95      113.07      8.00 o
  -6   4   2       72.18       73.04      6.00 o
  -5   4   2       72.16       62.37      5.00 o
  -4   4   2      519.60      518.30     15.01 o
  -3   4   2       48.63       46.69      3.34 o
  -2   4   2      158.04      176.70      4.36 o
  -1   4   2      915.20      919.54     21.01 o
   0   4   2     1488.97     1477.40     23.55 o
   1   4   2      448.56      448.26     13.67 o
   2   4   2     1989.32     2270.99     52.36 o
   3   4   2       31.70       36.35      4.34 o
   4   4   2      798.60      764.84     17.34 o
   5   4   2      693.55      686.12     14.49 o
   6   4   2      121.73      106.73      8.00 o
   7   4   2       92.35       97.06      8.00 o
  -9   5   2       23.63       29.68      5.67 o
  -8   5   2       13.27       10.34      5.34 o
  -7   5   2      241.76      208.12     11.01 o
  -6   5   2      198.58      197.11      9.34 o
  -5   5   2      651.18      614.02     18.01 o
  -4   5   2      166.15      167.59      8.17 o
  -3   5   2       25.21       21.22      3.34 o
  -2   5   2      328.27      336.53     10.01 o
  -1   5   2      530.26      600.68     14.68 o
   0   5   2      927.58      931.74     16.24 o
   1   5   2      192.03      212.46      8.34 o
   2   5   2      368.43      403.90     13.34 o
   3   5   2      151.94      158.68      5.54 o
   4   5   2      458.96      473.06     21.68 o
   5   5   2       57.76       76.25      7.34 o
   6   5   2       13.83       14.01      4.34 o
   7   5   2       93.88      125.74      9.34 o
  -8   6   2      108.95      104.39      9.67 o
  -7   6   2       50.63       44.87      4.25 o
  -6   6   2      217.26      204.39      6.83 o
  -5   6   2      189.56      188.65      5.98 o
  -4   6   2      821.49      792.09     14.97 o
  -3   6   2      791.40      795.74     14.50 o
  -2   6   2      445.77      461.94     13.01 o
  -1   6   2     1548.38     1531.56     34.35 o
   0   6   2      309.66      314.90      7.05 o
   1   6   2      943.48      980.24     26.68 o
   2   6   2     1834.30     1827.40     45.03 o
   3   6   2      268.52      254.48     10.34 o
   4   6   2      192.11      178.91     37.52 o
   5   6   2       59.28       42.36      3.89 o
   6   6   2      118.48      136.41      9.34 o
   7   6   2       15.56       31.69      6.00 o
  -8   7   2       66.23       71.37      8.00 o
  -7   7   2       87.39       93.72      7.67 o
  -6   7   2       98.63      100.96      6.50 o
  -5   7   2      313.63      302.27      7.98 o
  -4   7   2       55.74       72.35      8.34 o
  -3   7   2     1014.39      994.59     17.69 o
  -2   7   2      392.41      400.90     12.01 o
  -1   7   2       73.06       74.04      4.34 o
   0   7   2      737.04      736.91     13.85 o
   1   7   2      539.49      581.00     18.01 o
   2   7   2       13.72        9.01      2.67 o
   3   7   2      240.68      216.59     10.01 o
   4   7   2       49.81       48.36      6.34 o
   5   7   2      101.42      118.07      8.67 o
   6   7   2       38.11       34.35      6.00 o
  -8   8   2       10.47       13.01      4.67 o
  -7   8   2      221.28      221.13     11.67 o
  -6   8   2      162.12      166.43      9.34 o
  -5   8   2      776.72      756.77     22.35 o
  -4   8   2      104.25      100.80      4.08 o
  -3   8   2      226.60      233.46      6.34 o
  -2   8   2      329.62      302.84     10.34 o
  -1   8   2      358.53      322.52     10.34 o
   0   8   2       77.52       70.81      5.34 o
   1   8   2      456.38      441.92     16.01 o
   2   8   2       33.65       32.02      4.67 o
   3   8   2       71.29       76.54      8.84 o
   4   8   2      199.08      169.64      6.84 o
   5   8   2       70.69       76.71      8.34 o
   6   8   2       63.52       66.04      8.34 o
  -8   9   2       61.24       70.04      8.34 o
  -7   9   2       60.17       67.37      7.67 o
  -6   9   2      325.82      321.19     13.67 o
  -5   9   2       59.23       74.04      6.00 o
  -4   9   2      106.77       95.72      6.34 o
  -3   9   2      555.01      516.89     11.51 o
  -2   9   2      373.44      363.21     12.01 o
  -1   9   2      354.58      380.55     11.67 o
   0   9   2       23.28       25.44      2.67 o
   1   9   2       38.89       41.69      5.67 o
   2   9   2       43.23       41.69      5.67 o
   3   9   2       48.35       33.43      7.00 o
   4   9   2       40.96       46.52      4.46 o
   5   9   2        7.90        9.67      4.67 o
  -7  10   2       33.41       33.02      6.00 o
  -6  10   2       47.81       45.36      6.00 o
  -5  10   2      158.28      171.77      9.34 o
  -4  10   2       15.29       19.34      4.00 o
  -3  10   2       58.63       45.36      5.00 o
  -2  10   2       57.45       61.37      4.67 o
  -1  10   2       49.99       51.80      3.76 o
   0  10   2       82.16       78.71      6.67 o
   1  10   2      544.36      516.97     19.34 o
   2  10   2       60.12       61.04      4.72 o
   3  10   2      143.82      146.95      6.60 o
   4  10   2       99.62      107.14      6.01 o
   5  10   2        8.33        6.00      4.34 o
  -7  11   2       41.39       37.36      6.34 o
  -6  11   2       26.43       38.69      6.00 o
  -5  11   2       66.88       69.37      7.00 o
  -4  11   2       96.06      103.73      7.34 o
  -3  11   2       12.83        8.00      3.00 o
  -2  11   2       29.76       24.01      4.00 o
  -1  11   2      238.73      248.57      7.69 o
   0  11   2      221.04      209.79     11.67 o
   1  11   2       15.53       16.01      4.34 o
   2  11   2       91.93       84.00      5.54 o
   3  11   2       94.94      106.14     12.84 o
   4  11   2       28.71       33.66      6.17 o
  -6  12   2       67.35       87.38      8.67 o
  -5  12   2       47.32       43.03      6.00 o
  -4  12   2        5.47        4.34      3.00 o
  -3  12   2       67.48       73.71      6.67 o
  -2  12   2      122.03      121.74      7.34 o
  -1  12   2       31.03       34.35      5.67 o
   0  12   2      124.83      114.07      9.34 o
   1  12   2       16.98       17.34      4.67 o
   2  12   2       46.14       47.76      5.84 o
   3  12   2       39.84       49.50      5.07 o
  -5  13   2      157.65      157.42     10.01 o
  -4  13   2      159.87      158.43      9.34 o
  -3  13   2       29.34       33.69      5.00 o
  -2  13   2       70.31       73.38      8.67 o
  -1  13   2      427.39      438.92     19.34 o
   0  13   2       90.94       93.05      9.67 o
   1  13   2      144.66      152.09     11.01 o
   2  13   2       92.50       99.06     10.01 o
  -4  14   2       67.02       73.04      7.67 o
  -3  14   2      433.32      498.29     22.01 o
  -2  14   2       10.17       12.34      5.00 o
  -1  14   2        7.96       14.68      5.00 o
   0  14   2        0.97       -1.00      3.34 o
   1 -14   3      222.21      220.46     11.34 o
   2 -14   3       32.46       30.68      5.34 o
   3 -14   3       26.42       29.68      5.34 o
   0 -13   3       49.82       69.04      6.67 o
   1 -13   3       96.27       93.05      7.00 o
   2 -13   3        9.93        3.34      3.00 o
   3 -13   3       28.38       28.35      5.00 o
   4 -13   3      185.26      189.11     10.67 o
   5 -13   3       30.49       30.35      6.00 o
  -1 -12   3       19.02       13.67      3.67 o
   0 -12   3      187.05      190.11      9.34 o
   1 -12   3        1.50        2.00      2.67 o
   2 -12   3       24.00       18.68      4.00 o
   3 -12   3       49.75       34.69      5.34 o
   4 -12   3       14.48       18.34      4.34 o
   5 -12   3       35.53       28.35      5.34 o
   6 -12   3       37.04       45.69      6.67 o
  -2 -11   3      332.15      314.18     12.01 o
  -1 -11   3       43.38       45.36      5.00 o
   0 -11   3      133.63      132.41      7.34 o
   1 -11   3       50.13       56.37      5.67 o
   2 -11   3      160.34      166.76      8.67 o
   3 -11   3      122.54      120.74      7.67 o
   4 -11   3       28.88       37.36      5.34 o
   5 -11   3        8.87        6.34      3.34 o
   6 -11   3      168.76      187.44     11.01 o
   7 -11   3      131.24      133.41     10.01 o
  -3 -10   3      270.55      290.84     11.34 o
  -2 -10   3       35.55       38.36      4.67 o
  -1 -10   3      296.48      290.17     10.67 o
   0 -10   3      775.56      756.11     20.68 o
   1 -10   3      124.32      142.08      7.34 o
   2 -10   3      391.33      393.23     13.67 o
   3 -10   3       11.15       11.67      3.34 o
   4 -10   3        4.21        1.67      2.33 o
   5 -10   3       44.51       39.36      5.67 o
   6 -10   3       65.20       64.04      7.34 o
   7 -10   3       24.65       18.01      5.00 o
  -4  -9   3       91.03       99.06      6.67 o
  -3  -9   3       24.54       29.02      4.00 o
  -2  -9   3      808.00      763.78     20.68 o
  -1  -9   3      120.69      114.73      6.34 o
   0  -9   3      855.31      831.48     22.01 o
   1  -9   3      201.45      194.11      8.34 o
   2  -9   3       88.08       55.70      5.34 o
   3  -9   3       10.79        5.34      2.67 o
   4  -9   3        2.84       11.67      3.34 o
   5  -9   3      152.12      149.75      9.01 o
   6  -9   3       22.54       15.34      4.00 o
   7  -9   3       42.04       25.01      5.34 o
  -5  -8   3       33.78       32.02      4.67 o
  -4  -8   3       48.24       44.69      5.00 o
  -3  -8   3      200.63      202.45      8.34 o
  -2  -8   3      255.11      260.15      9.67 o
  -1  -8   3     1343.40     1305.76     31.02 o
   0  -8   3      153.93      153.09      6.67 o
   1  -8   3      107.09      113.73      6.00 o
   2  -8   3      306.36      318.85     11.34 o
   3  -8   3       41.94       41.36      4.34 o
   4  -8   3       59.09       53.70      5.34 o
   5  -8   3      133.02      130.41      8.00 o
   6  -8   3       13.35       10.34      3.67 o
   7  -8   3        5.58        8.00      4.00 o
  -4  -7   3       62.69       66.37      3.65 o
  -3  -7   3       73.98       62.86      3.18 o
  -2  -7   3      449.57      434.25     13.01 o
  -1  -7   3        1.88        3.00      1.67 o
   0  -7   3       37.93       37.69      3.67 o
   1  -7   3      376.02      436.25     12.67 o
   2  -7   3     1226.73     1509.55     34.35 o
   3  -7   3      128.22      117.07      6.34 o
   4  -7   3      211.29      226.80      9.67 o
   5  -7   3      457.27      455.26     15.68 o
   6  -7   3      264.76      262.82     12.01 o
   7  -7   3      123.92      120.40      8.67 o
  -4  -6   3      211.39      221.46      8.34 o
  -3  -6   3        1.59        0.83      1.18 o
  -2  -6   3        8.23       10.45      1.52 o
  -1  -6   3       27.59       18.68      2.33 o
   0  -6   3      153.13      154.09      6.34 o
   1  -6   3     1123.43     1146.33     27.02 o
   2  -6   3     2843.77     3172.18     66.71 o
   3  -6   3       56.73       56.95      4.67 o
   4  -6   3      212.22      205.37      5.12 o
   5  -6   3      126.21      137.85      6.00 o
   6  -6   3       48.39       45.03      5.34 o
   7  -6   3       18.40       20.35      4.34 o
  -4  -5   3       79.16       90.72      4.67 o
  -3  -5   3       48.14       54.70      3.67 o
  -2  -5   3       57.77       62.43      2.70 o
  -1  -5   3       97.14      111.73      5.00 o
   0  -5   3      224.85      210.46      7.00 o
   1  -5   3      222.08      222.80      7.34 o
   2  -5   3        5.28        2.00      1.33 o
   3  -5   3       22.37       24.94      1.46 o
   4  -5   3      302.95      292.81      6.49 o
   5  -5   3      123.56      114.21      4.24 o
   6  -5   3       63.11       57.92      3.51 o
  -4  -4   3       48.94       45.36      3.34 o
  -3  -4   3      265.68      281.16      8.67 o
  -2  -4   3     2629.85     2793.29     60.70 o
  -1  -4   3     3338.78     3311.26     69.37 o
   0  -4   3      303.97      361.54      9.67 o
   2  -4   3     1814.68     1884.86     27.93 o
   3  -4   3       23.45       23.33      1.60 o
   4  -4   3       54.02       46.94      2.47 o
   5  -4   3       75.69       68.97      3.37 o
   6  -4   3       58.72       50.69      3.60 o
   7  -4   3       16.62       17.68      3.67 o
  -4  -3   3      251.99      245.48      7.34 o
  -3  -3   3     1070.59     1068.24     18.38 o
  -2  -3   3     1487.79     1565.61     25.08 o
  -1  -3   3      928.65      880.18     20.01 o
   0  -3   3     1190.49     1214.71     25.68 o
   1  -3   3       24.83       20.35      2.00 o
   2  -3   3      144.91      162.40      3.44 o
   3  -3   3      489.65      519.60      9.40 o
   4  -3   3       57.93       55.93      6.17 o
   5  -3   3       22.33       23.01      2.32 o
   6  -3   3      110.47      102.73      6.00 o
   7  -3   3       84.78       87.72      6.34 o
   8  -3   3       63.11       68.71      7.00 o
  -5  -2   3     1852.17     1747.02     44.69 o
  -4  -2   3      439.37      408.67      8.21 o
  -3  -2   3      197.24      208.34      4.75 o
  -2  -2   3     3291.53     3335.87     51.25 o
  -1  -2   3     3844.51     3906.27     85.05 o
   0  -2   3     4577.44     4537.83     65.88 o
   1  -2   3      340.22      344.08      4.52 o
   2  -2   3      233.10      262.99      5.17 o
   3  -2   3      294.03      266.59      5.77 o
   4  -2   3      798.73      866.29     15.21 o
   5  -2   3      164.53      161.09      7.00 o
   6  -2   3       92.70       82.71      5.67 o
   7  -2   3       50.94       57.03      5.67 o
   8  -2   3        7.34        9.34      3.34 o
  -6  -1   3      883.84      816.14     25.68 o
  -5  -1   3      766.69      741.10     22.35 o
  -4  -1   3      901.46      901.05     15.30 o
  -3  -1   3      887.35      832.30     13.94 o
  -2  -1   3      883.28      925.87     23.35 o
  -1  -1   3     3630.04     3597.76     78.05 o
   0  -1   3      289.08      290.52      4.95 o
   1  -1   3    10781.85    10696.56    215.13 o
   2  -1   3       74.25       93.89      3.00 o
   3  -1   3      197.39      232.84      5.42 o
   4  -1   3      283.11      263.49      9.01 o
   5  -1   3       37.84       34.02      4.00 o
   6  -1   3      834.88      755.11     21.68 o
   7  -1   3      328.51      301.51     12.34 o
   8  -1   3        0.75        4.00      3.00 o
  -7   0   3       67.85       51.36      7.34 o
  -6   0   3      163.98      164.10     10.01 o
  -5   0   3      801.22      808.80     23.68 o
  -4   0   3      415.31      415.31      9.17 o
  -3   0   3      171.81      196.62      7.00 o
  -2   0   3     3384.79     3301.92     73.04 o
  -1   0   3      525.83      498.62     12.34 o
   0   0   3     3500.90     3614.42     53.31 o
   1   0   3     2870.09     2849.03     42.97 o
   2   0   3       16.00       21.01      2.00 o
   3   0   3      619.92      617.69     16.34 o
   4   0   3       20.91       18.01      3.00 o
   5   0   3     1046.65     1088.63     28.02 o
   6   0   3       53.97       47.36      5.67 o
   7   0   3       15.19       19.34      4.00 o
   8   0   3       34.18       46.03      6.34 o
  -7   1   3       67.38       72.04      8.34 o
  -6   1   3       44.62       47.36      6.34 o
  -5   1   3      512.69      527.83     10.16 o
  -4   1   3      552.86      517.45      9.53 o
  -3   1   3      471.77      528.64     14.68 o
  -2   1   3     1311.75     1287.42     29.68 o
  -1   1   3      252.36      239.08      4.70 o
   0   1   3     1292.56     1290.08     29.68 o
   1   1   3     1301.63     1297.42     31.02 o
   2   1   3     1497.55     1610.27     38.69 o
   3   1   3      537.11      641.04     17.34 o
   4   1   3      429.34      388.89     12.67 o
   5   1   3      157.14      150.75      8.34 o
   6   1   3      229.71      216.13     10.34 o
   7   1   3       61.88       65.04      6.67 o
   8   1   3      152.46      156.76      9.67 o
  -8   2   3        2.80       -4.34      4.34 o
  -7   2   3      174.00      156.09     10.01 o
  -6   2   3      123.39      109.40      7.67 o
  -5   2   3       69.06       61.04      5.67 o
  -4   2   3      399.42      402.57     13.01 o
  -3   2   3       43.31       39.36      3.34 o
  -2   2   3      107.42      101.73      4.34 o
  -1   2   3     5702.85     5620.60    123.07 o
   0   2   3     1168.51     1195.98     18.62 o
   1   2   3      507.95      533.98     14.34 o
   2   2   3     1831.14     2103.22     49.03 o
   3   2   3      602.67      627.70     17.01 o
   4   2   3      290.13      310.06      7.77 o
   5   2   3      239.12      244.81     10.67 o
   6   2   3      148.28      135.75      8.34 o
   7   2   3      212.88      208.45     11.01 o
   8   2   3      131.55      146.42     10.01 o
  -8   3   3       20.64       23.01      6.00 o
  -7   3   3      348.20      298.84     13.34 o
  -6   3   3      416.36      377.22     14.34 o
  -5   3   3      282.08      292.17     11.01 o
  -4   3   3      396.32      440.26     13.34 o
  -3   3   3      697.27      766.11     19.01 o
  -2   3   3      725.33      773.45     19.01 o
  -1   3   3     5632.60     5722.33    117.40 o
   0   3   3     1706.00     1759.51     26.83 o
   1   3   3     2551.46     2634.87     60.37 o
   2   3   3      521.77      579.00     16.01 o
   3   3   3      285.28      263.08     21.35 o
   4   3   3       11.35       11.31      1.97 o
   5   3   3      186.34      175.80      6.08 o
   6   3   3      595.37      560.66     19.01 o
   7   3   3       48.08       34.35      5.67 o
   8   3   3       28.58       35.02      6.34 o
  -8   4   3       15.57       11.67      5.00 o
  -7   4   3      174.46      168.76     10.01 o
  -6   4   3      616.85      624.36     19.68 o
  -5   4   3      180.67      177.10      8.00 o
  -4   4   3      390.76      422.91     13.01 o
  -3   4   3      125.38      116.73      5.34 o
  -2   4   3      460.59      470.94     12.34 o
  -1   4   3      365.43      336.20      9.01 o
   0   4   3       73.56       76.46      2.47 o
   1   4   3      806.59      894.19     23.35 o
   2   4   3      357.77      387.89     12.34 o
   3   4   3       46.84       40.17      3.18 o
   4   4   3       55.11       64.04      5.00 o
   5   4   3      362.87      388.34     10.00 o
   6   4   3       14.10       12.01      4.34 o
   7   4   3       37.09       43.69      6.67 o
  -8   5   3       67.01       61.04      7.67 o
  -7   5   3      321.86      282.83     12.67 o
  -6   5   3        8.68       10.01      3.34 o
  -5   5   3      603.86      582.34     17.68 o
  -4   5   3      447.02      477.61     14.01 o
  -3   5   3       61.51       62.55      2.83 o
  -2   5   3      313.35      339.53      9.67 o
  -1   5   3     1215.87     1254.06     28.02 o
   0   5   3      293.81      262.50      5.85 o
   1   5   3      428.50      431.92     13.67 o
   2   5   3      117.16      125.41      6.67 o
   3   5   3        7.34        6.22      1.72 o
   4   5   3       95.65       92.72      7.34 o
   5   5   3      250.72      207.99     12.01 o
   6   5   3       62.41       69.71      7.67 o
   7   5   3       33.58       35.35      6.00 o
  -8   6   3       28.98       28.68      5.34 o
  -7   6   3       10.44        2.51      4.17 o
  -6   6   3      884.00      833.65     17.10 o
  -5   6   3      211.10      200.34      6.35 o
  -4   6   3     1570.96     1540.20     26.17 o
  -3   6   3      466.00      441.68      9.08 o
  -2   6   3      414.69      412.91     11.67 o
  -1   6   3     2318.00     2326.02     49.70 o
   0   6   3      226.47      249.04      9.84 o
   1   6   3      460.91      458.93     15.01 o
   2   6   3      527.44      513.30     16.68 o
   3   6   3       60.91       67.16      4.08 o
   4   6   3      131.77      125.83     15.51 o
   5   6   3       45.39       31.90      3.60 o
   6   6   3       42.37       49.36      6.67 o
   7   6   3       57.42       80.05      9.01 o
  -8   7   3       18.02       17.68      5.00 o
  -7   7   3       67.93       71.37      7.34 o
  -6   7   3      118.49      122.88      5.27 o
  -5   7   3      933.95      939.03     34.69 o
  -4   7   3     1070.94     1075.46     19.34 o
  -3   7   3      337.21      322.44      7.54 o
  -2   7   3      620.83      621.03     16.68 o
  -1   7   3      204.93      222.80      7.67 o
   0   7   3     1425.05     1428.16     24.07 o
   1   7   3       97.14       96.72      6.34 o
   2   7   3       90.11      100.73      6.67 o
   3   7   3        5.71        2.91      1.97 o
   4   7   3      292.91      265.45     14.51 o
   5   7   3      149.89      151.56      6.59 o
   6   7   3       66.05       80.05      8.67 o
  -8   8   3       31.71       32.35      6.00 o
  -7   8   3        6.67       14.01      4.34 o
  -6   8   3      117.80      103.06      7.67 o
  -5   8   3     1508.72     1485.98     26.41 o
  -4   8   3      139.76      133.44      4.80 o
  -3   8   3       77.78       70.81      3.41 o
  -2   8   3      173.02      162.76      7.00 o
  -1   8   3      202.49      190.56      5.77 o
   0   8   3       53.70       52.28      3.08 o
   1   8   3      719.83      696.74     22.35 o
   2   8   3       59.92       61.04      6.34 o
   3   8   3       29.28       33.27      3.65 o
   4   8   3      131.53      121.79      9.34 o
   5   8   3       93.39       79.71      8.34 o
   6   8   3      169.35      184.44     11.67 o
  -8   9   3        0.95       -3.00      3.34 o
  -7   9   3       42.69       39.36      6.00 o
  -6   9   3       30.77       23.68      4.67 o
  -5   9   3      315.61      327.86     13.01 o
  -4   9   3       38.78       35.02      4.67 o
  -3   9   3      117.73      127.07      6.67 o
  -2   9   3      162.40      152.42      7.00 o
  -1   9   3      108.50      100.69      4.32 o
   0   9   3      415.39      398.43      9.53 o
   1   9   3       25.23       23.01      4.34 o
   2   9   3      238.00      206.45     10.67 o
   3   9   3        8.31        4.69      2.32 o
   4   9   3       49.84       66.02      5.07 o
   5   9   3      157.69      167.10     11.01 o
  -7  10   3        4.66        1.00      3.34 o
  -6  10   3       71.40       77.04      7.67 o
  -5  10   3       14.88       12.01      3.34 o
  -4  10   3        1.62        5.00      2.67 o
  -3  10   3       65.24       70.37      5.34 o
  -2  10   3      114.38      124.74      6.67 o
  -1  10   3       27.70       26.42      5.17 o
   0  10   3       20.34       20.68      4.34 o
   1  10   3      739.68      682.06     23.35 o
   2  10   3        6.98        9.67      3.67 o
   3  10   3      109.64      101.43      6.67 o
   4  10   3       13.34       21.03      3.44 o
   5  10   3       14.80       20.01      6.00 o
  -7  11   3       24.62       22.01      5.34 o
  -6  11   3      287.58      294.17     13.34 o
  -5  11   3      177.21      170.77      9.67 o
  -4  11   3       55.84       54.03      5.67 o
  -3  11   3      115.75      119.40      7.00 o
  -2  11   3      174.00      180.27      6.57 o
  -1  11   3       67.21       64.80      4.07 o
   0  11   3      138.27      138.08      9.67 o
   1  11   3       42.99       44.69      6.34 o
   2  11   3      143.33      149.10      6.83 o
   3  11   3       92.39      103.36      6.25 o
   4  11   3        3.12       10.26      3.04 o
  -6  12   3       11.03        6.34      3.67 o
  -5  12   3       50.73       45.36      6.00 o
  -4  12   3       64.60       67.37      6.67 o
  -3  12   3       29.47       29.35      4.67 o
  -2  12   3      485.78      499.70     12.58 o
  -1  12   3      143.55      123.41      9.34 o
   0  12   3      157.14      157.42     10.67 o
   1  12   3       16.25       22.35      5.00 o
   2  12   3       10.12       12.34      3.28 o
   3  12   3       61.26       58.23      5.42 o
  -5  13   3        9.46       10.34      4.00 o
  -4  13   3       85.72       87.05      7.00 o
  -3  13   3      285.55      322.19     16.34 o
  -2  13   3      213.82      216.13     13.34 o
  -1  13   3      182.43      180.77     12.01 o
   0  13   3      248.10      250.15     14.34 o
   1  13   3       14.07       14.01      4.67 o
   2  13   3       60.62       60.37      8.34 o
  -4  14   3       97.27       85.38     10.34 o
  -3  14   3       86.95       95.06     10.67 o
  -2  14   3       25.53       20.68      6.00 o
  -1  14   3        0.39       -4.00      2.67 o
   0  14   3       68.03       80.71      9.67 o
   0 -14   4       61.55       65.04      7.00 o
   1 -14   4        8.64       11.34      4.00 o
   2 -14   4       24.66       28.02      5.34 o
   3 -14   4       18.26       18.68      4.67 o
  -1 -13   4      236.03      236.47     11.01 o
   0 -13   4      241.47      229.47     11.01 o
   1 -13   4       76.75       78.38      7.34 o
   2 -13   4       33.21       34.35      5.34 o
   3 -13   4        2.78        1.00      3.00 o
   4 -13   4      148.97      139.41      9.67 o
   5 -13   4       21.12       23.01      5.34 o
  -2 -12   4      320.81      321.85     13.01 o
  -1 -12   4       36.88       39.36      5.00 o
   0 -12   4       17.56       17.68      3.67 o
   1 -12   4       44.36       34.35      4.67 o
   2 -12   4       29.21       33.02      5.00 o
   3 -12   4      119.05      131.08      8.34 o
   4 -12   4        1.03        0.67      3.00 o
   5 -12   4      125.07      137.75      9.67 o
   6 -12   4       10.50        9.67      4.34 o
  -3 -11   4      115.96      128.07      7.67 o
  -2 -11   4       94.12       85.38      6.34 o
  -1 -11   4      353.31      349.87     13.01 o
   0 -11   4       60.87       59.03      5.67 o
   1 -11   4      385.02      367.88     13.34 o
   2 -11   4        7.55       10.67      3.34 o
   3 -11   4       69.19       72.38      6.67 o
   4 -11   4       53.19       34.69      5.34 o
   5 -11   4       73.35       71.37      7.67 o
   6 -11   4      270.68      292.84     14.01 o
  -4 -10   4       16.20       20.35      4.00 o
  -3 -10   4      245.58      250.81     10.67 o
  -2 -10   4       95.49       83.38      6.00 o
  -1 -10   4       26.40       24.68      3.67 o
   0 -10   4       54.54       55.37      5.34 o
   1 -10   4       77.76       84.72      6.00 o
   2 -10   4       20.67       10.34      3.00 o
   3 -10   4      431.66      426.92     15.01 o
   4 -10   4       26.11       27.02      4.34 o
   5 -10   4       62.79       56.03      6.34 o
   6 -10   4       99.11       88.38      8.67 o
   7 -10   4        9.35        9.67      4.34 o
  -5  -9   4      237.27      251.81     11.34 o
  -4  -9   4      345.38      369.55     13.34 o
  -3  -9   4        6.08        5.00      2.67 o
  -2  -9   4      357.38      350.54     12.01 o
  -1  -9   4       65.69       68.37      5.00 o
   0  -9   4     1099.50     1033.27     26.35 o
   1  -9   4      201.52      182.11      8.34 o
   2  -9   4      188.23      237.14      9.67 o
   3  -9   4      712.34      797.13     22.35 o
   4  -9   4      100.11       88.72      6.34 o
   5  -9   4      181.03      190.44     10.01 o
   6  -9   4       28.22       29.68      5.00 o
   7  -9   4       55.59       56.37      7.34 o
  -6  -8   4      283.22      338.86     14.01 o
  -5  -8   4       21.08       27.35      4.67 o
  -4  -8   4       30.00       35.69      4.67 o
  -3  -8   4      199.64      200.78      8.67 o
  -2  -8   4      217.24      213.46      8.67 o
  -1  -8   4     1944.81     1898.44     43.03 o
   0  -8   4       93.90       97.39      5.67 o
   1  -8   4       32.37       31.35      3.67 o
   2  -8   4      262.36      289.84     10.67 o
   3  -8   4       57.01       67.04      5.34 o
   4  -8   4      209.54      239.47     10.34 o
   5  -8   4      158.06      163.76      9.01 o
   6  -8   4      130.59      126.07      8.34 o
   7  -8   4       64.54       63.37      7.34 o
   8  -8   4       40.99       42.02      7.00 o
  -4  -7   4       92.08       79.05      5.67 o
  -3  -7   4      315.41      317.85     11.01 o
  -2  -7   4      141.67      137.41      6.34 o
  -1  -7   4       57.70       59.03      4.00 o
   0  -7   4       14.44       16.01      2.67 o
   1  -7   4       21.99       19.68      3.00 o
   2  -7   4       13.84       14.34      2.67 o
   3  -7   4       40.76       36.69      4.00 o
   4  -7   4       76.82       61.04      5.67 o
   5  -7   4     2535.69     2385.72     55.37 o
   6  -7   4        8.74       11.34      3.67 o
   7  -7   4       90.38       73.04      7.67 o
  -3  -6   4      120.25      113.40      6.00 o
  -2  -6   4      137.02      144.08      6.34 o
  -1  -6   4      195.12      202.45      7.34 o
   0  -6   4       42.20       49.03      3.67 o
   1  -6   4      332.14      438.92     12.34 o
   2  -6   4      154.73      198.45      7.67 o
   3  -6   4        5.62        7.00      2.00 o
   4  -6   4      115.08      110.82      3.58 o
   5  -6   4        0.94        3.67      2.33 o
   6  -6   4       67.78       61.04      6.34 o
   7  -6   4       60.96       65.37      7.34 o
  -4  -5   4      183.65      177.77      6.67 o
  -2  -5   4      370.33      347.87     10.67 o
  -1  -5   4      118.87      113.40      5.00 o
   0  -5   4      182.34      168.43      6.34 o
   1  -5   4      431.36      421.58     11.67 o
   2  -5   4      210.59      228.80      8.00 o
   3  -5   4       16.04       24.97      1.46 o
   4  -5   4       22.42       17.38      1.67 o
   5  -5   4      245.31      233.98      6.25 o
   6  -5   4       96.56       84.12      7.00 o
  -4  -4   4      105.28      112.07      4.67 o
  -3  -4   4      322.16      335.86      9.34 o
  -2  -4   4      737.00      751.77     20.01 o
  -1  -4   4     1925.50     2006.83     43.36 o
   0  -4   4       92.89      102.73      4.34 o
   1  -4   4      132.96      129.74      5.00 o
   2  -4   4     1250.64     1334.21     20.59 o
   3  -4   4      210.12      186.75      4.41 o
   4  -4   4      395.46      351.78      7.60 o
   5  -4   4       52.30       40.69      3.17 o
   6  -4   4       76.97       65.13      3.69 o
   7  -4   4       71.49       77.38      5.67 o
  -4  -3   4       79.97       73.23      2.95 o
  -3  -3   4      590.63      603.15     11.14 o
  -2  -3   4      427.68      478.28     13.34 o
  -1  -3   4      498.41      571.00     14.01 o
   0  -3   4     2667.30     2704.06     39.82 o
   2  -3   4       97.79      106.56      5.00 o
   3  -3   4      166.67      159.73      4.08 o
   4  -3   4       31.09       32.82      4.50 o
   5  -3   4      168.39      165.80      5.67 o
   6  -3   4        9.12       12.34      3.00 o
   7  -3   4      297.24      275.16     11.01 o
   8  -3   4      173.37      171.77      9.34 o
  -6  -2   4        0.11       -2.33      3.67 o
  -5  -2   4     2094.83     2040.19     50.03 o
  -4  -2   4     1632.19     1556.65     25.35 o
  -3  -2   4      812.26      852.16     22.68 o
  -2  -2   4      585.70      569.66     15.34 o
  -1  -2   4     3002.19     2990.07     65.37 o
   0  -2   4     1771.51     1762.79     26.28 o
   1  -2   4      102.55       74.04      3.34 o
   2  -2   4      167.32      171.09      5.50 o
   3  -2   4      240.98      233.20      5.30 o
   4  -2   4      262.60      293.33      8.17 o
   5  -2   4       27.06       21.38      2.47 o
   6  -2   4      155.19      154.76      7.67 o
   7  -2   4       28.93       26.35      4.34 o
   8  -2   4       33.39       37.69      5.34 o
  -6  -1   4      615.88      617.69     21.01 o
  -5  -1   4       69.73       62.04      6.67 o
  -4  -1   4     1477.06     1418.16     36.35 o
  -3  -1   4     1065.33     1160.68     28.68 o
  -2  -1   4      198.67      191.78      6.67 o
  -1  -1   4      494.00      498.29     12.67 o
   0  -1   4     1986.13     2039.19     41.02 o
   1  -1   4     3092.40     3013.75     61.37 o
   2  -1   4       64.78       82.05      3.67 o
   3  -1   4       89.58       89.08      3.18 o
   4  -1   4       34.01       34.29      2.47 o
   5  -1   4       21.38       22.01      3.34 o
   6  -1   4       72.72       67.04      5.34 o
   7  -1   4       80.66       66.71      6.34 o
   8  -1   4       20.22       17.01      4.00 o
  -7   0   4       34.87       42.02      7.00 o
  -6   0   4     1753.96     1707.66     44.36 o
  -5   0   4      681.59      672.72     20.68 o
  -4   0   4      250.59      244.48      9.67 o
  -3   0   4      533.65      510.30     14.68 o
  -2   0   4     1045.39     1015.59     24.35 o
  -1   0   4      158.01      148.09      5.00 o
   0   0   4     2870.40     2864.70     61.37 o
   1   0   4     3112.11     3143.50     62.70 o
   2   0   4      283.38      274.83      7.34 o
   3   0   4      847.61      805.63     21.85 o
   4   0   4       16.59       10.67      2.67 o
   5   0   4       51.16       49.03      5.00 o
   6   0   4       11.48       15.01      3.67 o
   7   0   4      101.77       90.05      7.00 o
   8   0   4       86.68       96.39      8.67 o
  -8   1   4        2.65       -3.34      4.67 o
  -7   1   4      244.97      248.48     12.67 o
  -6   1   4      371.86      346.87     14.34 o
  -5   1   4      184.28      189.78      9.34 o
  -4   1   4      943.77      980.78     16.42 o
  -3   1   4      543.66      570.33     16.01 o
  -2   1   4     3259.19     3277.28     67.04 o
  -1   1   4     1241.64     1242.39     28.02 o
   0   1   4     1872.59     1881.76     43.36 o
   1   1   4      295.70      277.95      4.87 o
   2   1   4      205.96      236.80      8.00 o
   3   1   4       62.27       75.35      5.50 o
   4   1   4      218.16      181.11      8.34 o
   5   1   4      339.35      312.18     12.01 o
   6   1   4      360.88      366.88     14.01 o
   7   1   4      102.94       91.39      7.34 o
   8   1   4       13.51       12.67      4.34 o
  -8   2   4        0.06       -4.67      4.34 o
  -7   2   4       43.32       50.70      6.67 o
  -6   2   4      445.70      429.25     15.68 o
  -5   2   4      340.72      283.50     11.34 o
  -4   2   4      987.77      982.57     25.35 o
  -3   2   4      966.95      951.22     24.68 o
  -2   2   4      480.68      478.95     13.01 o
  -1   2   4      283.90      288.50      8.00 o
   0   2   4    10754.33    10866.63    154.64 o
   1   2   4      261.26      277.83      9.01 o
   2   2   4      726.21      769.45     20.35 o
   3   2   4        3.20        3.67      1.33 o
   4   2   4      310.08      260.82     36.85 o
   5   2   4      297.76      275.49     11.67 o
   6   2   4      129.39      123.41      8.00 o
   7   2   4      164.77      182.44     10.67 o
   8   2   4       29.47       30.02      5.34 o
  -8   3   4        2.29        8.34      5.00 o
  -7   3   4       45.63       44.69      6.67 o
  -6   3   4      362.33      354.21     13.67 o
  -5   3   4      117.53      124.74      7.00 o
  -4   3   4      315.70      300.51     10.67 o
  -3   3   4      187.15      223.13      8.00 o
  -2   3   4      610.85      593.68     16.01 o
  -1   3   4     1992.73     2064.20     47.03 o
   0   3   4     1056.11     1145.19     18.32 o
   1   3   4      147.21      141.42      6.00 o
   2   3   4      269.26      262.49      9.34 o
   3   3   4        7.62        5.00      2.00 o
   4   3   4      122.02      125.41      7.67 o
   5   3   4     1181.85     1082.45     44.36 o
   6   3   4      299.66      288.50     13.01 o
   7   3   4      114.37      133.08      9.34 o
   8   3   4       40.27       43.03      6.67 o
  -9   4   4      180.05      181.77     13.01 o
  -8   4   4       24.96       23.68      5.67 o
  -7   4   4      333.71      310.18     13.67 o
  -6   4   4      113.71      100.73      7.00 o
  -5   4   4      611.26      572.00     17.34 o
  -4   4   4      401.92      427.92     13.01 o
  -3   4   4      708.40      708.41     18.68 o
  -1   4   4       97.29      116.54      3.20 o
   0   4   4      845.54      812.18     13.70 o
   1   4   4       60.82       51.36      4.00 o
   2   4   4        5.09        7.00      2.00 o
   3   4   4       79.70       66.37      4.67 o
   4   4   4      130.45      120.74      7.67 o
   5   4   4       68.87       59.23      4.17 o
   6   4   4       57.63       48.03      6.34 o
   7   4   4      137.19      140.75      9.67 o
  -9   5   4       32.86       31.69      7.34 o
  -8   5   4      192.79      180.10     10.67 o
  -7   5   4      109.30       99.06      7.67 o
  -6   5   4       25.00       25.68      4.34 o
  -5   5   4      234.79      234.14      9.67 o
  -4   5   4     2396.35     2406.40     56.37 o
  -3   5   4      112.12      125.41      5.67 o
  -2   5   4     1112.95     1088.30     25.01 o
  -1   5   4      383.12      383.89      7.77 o
   0   5   4      147.49      136.32      4.67 o
   1   5   4     1108.42     1142.00     29.68 o
   2   5   4      437.99      424.91     14.01 o
   3   5   4      163.38      192.78      8.67 o
   4   5   4       34.98       40.32      4.67 o
   5   5   4       81.51       64.04      4.32 o
   6   5   4      103.76      111.06      8.67 o
   7   5   4      112.11      121.40      9.67 o
  -8   6   4       34.39       32.35      6.00 o
  -7   6   4       65.02       63.70      6.67 o
  -6   6   4      333.31      321.85     12.67 o
  -5   6   4       49.51       49.03      5.00 o
  -4   6   4     2619.38     2588.72     41.49 o
  -3   6   4      220.96      209.98      5.66 o
  -2   6   4      206.78      186.11      7.00 o
  -1   6   4     1490.08     1526.46     25.17 o
   0   6   4      172.43      185.43      4.94 o
   1   6   4      322.70      344.87     12.34 o
   2   6   4      114.18      121.74      7.00 o
   3   6   4      201.76      190.44      9.34 o
   4   6   4      412.26      416.31     10.85 o
   5   6   4      294.28      279.46      8.95 o
   6   6   4       40.55       45.03      6.67 o
   7   6   4      123.93      145.75     10.67 o
  -8   7   4       45.03       50.70      7.00 o
  -7   7   4        0.05        0.33      2.67 o
  -6   7   4      164.63      170.70      6.35 o
  -5   7   4       36.39       37.19      3.50 o
  -4   7   4      424.23      441.31     18.18 o
  -3   7   4      493.45      467.67      9.91 o
  -2   7   4     1005.54     1007.59     24.68 o
  -1   7   4       54.18       56.38      2.88 o
   0   7   4      500.83      518.47     12.84 o
   1   7   4      131.50      133.08      7.67 o
   2   7   4       25.61       20.68      3.67 o
   3   7   4      140.00      127.74      7.67 o
   4   7   4       49.03       57.69      4.67 o
   5   7   4       23.53       28.02      5.67 o
   6   7   4       59.00       66.37      8.00 o
  -8   8   4       18.76       21.01      5.34 o
  -7   8   4       21.20       26.68      5.34 o
  -6   8   4       15.65       17.01      4.34 o
  -5   8   4      297.52      307.38      8.35 o
  -4   8   4     1687.81     1648.97     28.06 o
  -3   8   4      158.75      153.42      7.34 o
  -2   8   4       30.54       32.02      3.34 o
  -1   8   4      531.83      524.48     11.14 o
   0   8   4      672.73      624.57     12.42 o
   1   8   4      450.62      477.94     17.01 o
   2   8   4       21.24       18.34      3.67 o
   3   8   4       27.06       21.62      3.13 o
   4   8   4       36.70       28.91      3.60 o
   5   8   4       19.84       10.98      7.34 o
   6   8   4       75.06       84.38      9.34 o
  -8   9   4       24.82       36.35      6.67 o
  -7   9   4       25.57       26.68      5.34 o
  -6   9   4       40.90       36.35      5.34 o
  -5   9   4      789.80      775.78     23.01 o
  -4   9   4      283.30      265.35      7.43 o
  -3   9   4       41.19       42.36      4.34 o
  -2   9   4       23.49       29.68      3.67 o
  -1   9   4      180.17      180.36      6.50 o
   0   9   4      153.44      147.08      7.17 o
   1   9   4      228.77      246.48     11.67 o
   2   9   4      204.25      197.45     10.34 o
   3   9   4       75.20       70.33      6.17 o
   4   9   4       77.88       75.16      9.67 o
   5   9   4       38.19       48.03      7.34 o
  -7  10   4       47.21       50.70      7.00 o
  -6  10   4       13.58        9.01      3.67 o
  -5  10   4      192.15      187.78      9.67 o
  -4  10   4        1.93       -0.33      2.00 o
  -3  10   4       37.14       34.02      4.34 o
  -2  10   4       77.08       78.89      4.38 o
  -1  10   4     1057.74     1045.98     22.68 o
   0  10   4      385.04      380.89     16.01 o
   1  10   4      261.94      246.81     12.34 o
   2  10   4       72.54       62.70      7.34 o
   3  10   4       98.03       93.03      5.88 o
   4  10   4       85.07       92.03      6.48 o
  -7  11   4       45.18       57.70      7.34 o
  -6  11   4      174.20      184.77     10.67 o
  -5  11   4      180.50      180.10      9.67 o
  -4  11   4      159.91      146.42      8.34 o
  -3  11   4       16.17       17.01      3.67 o
  -2  11   4       43.63       44.59      3.76 o
  -1  11   4       49.94       48.03      6.67 o
   0  11   4       26.67       22.35      5.00 o
   1  11   4        4.74        5.34      3.34 o
   2  11   4        5.22        0.00      2.67 o
   3  11   4      120.28      116.11      7.50 o
   4  11   4       83.74       94.14      6.35 o
  -6  12   4      186.47      183.77     11.01 o
  -5  12   4      190.44      191.44     10.34 o
  -4  12   4       45.23       53.36      6.00 o
  -3  12   4      367.97      368.46     10.57 o
  -2  12   4       23.04       21.68      5.34 o
  -1  12   4       76.95       87.72      9.01 o
   0  12   4      373.15      361.54     17.01 o
   1  12   4      170.37      173.43     11.34 o
   2  12   4       49.57       47.03      4.95 o
   3  12   4       12.46       11.32      3.51 o
  -5  13   4        7.42        8.34      4.00 o
  -4  13   4      635.35      686.96     16.74 o
  -3  13   4      150.94      147.75     11.34 o
  -2  13   4       18.68       24.68      5.67 o
  -1  13   4      108.56      115.07      9.67 o
   0  13   4      298.62      317.85     16.34 o
   1  13   4        5.82        7.67      4.34 o
   2  13   4       49.55       58.37      8.00 o
  -3  14   4      135.37      122.74     12.01 o
  -2  14   4       30.82       26.02      6.34 o
  -1  14   4        4.83        1.33      3.67 o
   0  14   4       10.68        6.00      4.00 o
   0 -14   5        7.93        4.34      3.34 o
   1 -14   5       27.35       28.68      5.00 o
   2 -14   5       19.45       22.01      5.00 o
   3 -14   5      134.25      152.42     10.01 o
  -1 -13   5       60.04       68.71      7.00 o
   0 -13   5        7.76        8.67      3.34 o
   1 -13   5       46.64       40.69      5.67 o
   2 -13   5       50.21       53.03      6.34 o
   3 -13   5       36.24       25.68      5.00 o
   4 -13   5       18.73       18.01      4.67 o
   5 -13   5       12.54        7.00      4.00 o
  -2 -12   5      302.50      306.18     12.67 o
  -1 -12   5       36.10       32.69      5.00 o
   0 -12   5        1.62        3.34      2.67 o
   1 -12   5       38.17       42.02      5.34 o
   2 -12   5       25.67       24.01      4.34 o
   3 -12   5       12.28       12.34      4.00 o
   4 -12   5       55.83       53.36      6.67 o
   5 -12   5        0.17        0.33      3.00 o
   6 -12   5       40.95       47.69      7.34 o
  -3 -11   5      240.50      245.81     11.01 o
  -2 -11   5       66.52       74.04      6.67 o
  -1 -11   5      281.14      296.51     11.67 o
   0 -11   5       82.46       75.04      6.00 o
   1 -11   5      300.96      304.51     12.01 o
   2 -11   5       28.02       23.35      4.34 o
   3 -11   5       78.86       65.04      6.67 o
   4 -11   5       91.78       84.38      7.67 o
   5 -11   5        8.47        3.67      3.34 o
   6 -11   5      174.78      184.77     11.34 o
  -4 -10   5      101.15      114.40      7.67 o
  -3 -10   5      108.96      106.06      6.67 o
  -2 -10   5      345.55      353.54     13.01 o
  -1 -10   5       30.55       26.68      4.00 o
   0 -10   5      164.53      165.10      8.34 o
   1 -10   5       23.95       18.34      3.34 o
   2 -10   5      250.65      241.81     10.34 o
   3 -10   5      278.49      301.51     12.34 o
   4 -10   5      142.01      156.76      8.67 o
   5 -10   5       68.10       62.04      7.00 o
   6 -10   5      194.98      203.79     11.34 o
   7 -10   5       33.42       39.36      6.34 o
  -5  -9   5      338.92      364.88     14.01 o
  -4  -9   5        6.56       -1.33      2.33 o
  -3  -9   5       26.43       39.02      4.67 o
  -2  -9   5      684.40      654.38     18.68 o
  -1  -9   5      226.23      219.13      9.01 o
   0  -9   5     1511.92     1419.83     34.69 o
   1  -9   5       65.30       60.03      5.34 o
   2  -9   5        5.64        7.34      2.67 o
   3  -9   5       88.68      105.06      6.67 o
   4  -9   5       41.13       44.69      5.34 o
   5  -9   5       56.92       60.03      6.34 o
   6  -9   5      256.03      253.48     12.34 o
   7  -9   5        4.62       -2.00      3.00 o
  -6  -8   5      484.78      556.66     19.01 o
  -5  -8   5       16.41       15.68      3.67 o
  -4  -8   5       17.39       20.01      3.67 o
  -3  -8   5       75.34       83.38      5.67 o
  -2  -8   5        1.06        1.33      2.00 o
  -1  -8   5      706.40      665.05     18.34 o
   0  -8   5        5.88        8.00      2.33 o
   1  -8   5       24.37       20.68      3.34 o
   2  -8   5       83.78       83.38      5.67 o
   3  -8   5       13.28       18.68      3.34 o
   4  -8   5       85.53       69.04      5.67 o
   5  -8   5       19.21       15.68      3.67 o
   6  -8   5      203.17      184.77     10.34 o
   7  -8   5       98.19       97.72      9.01 o
   8  -8   5       87.31       80.71      9.01 o
  -4  -7   5       54.38       55.70      5.34 o
  -3  -7   5      282.04      252.48      9.67 o
  -2  -7   5      110.52      110.40      5.67 o
  -1  -7   5       41.85       39.69      4.00 o
   0  -7   5      104.10       95.39      5.34 o
   1  -7   5       41.18       37.02      3.67 o
   2  -7   5       72.60       80.71      5.00 o
   3  -7   5       70.40       74.38      5.34 o
   4  -7   5      228.64      205.12      9.34 o
   5  -7   5      385.47      376.55     14.01 o
   6  -7   5      119.11      134.41      8.67 o
   7  -7   5       95.61       96.72      8.00 o
  -3  -6   5      272.29      283.83     10.01 o
  -2  -6   5      282.51      265.82      9.34 o
  -1  -6   5      368.28      369.88     11.34 o
   0  -6   5      185.86      203.79      7.34 o
[truncated: 243,289 more chars]
